# Supplementary material for: Development and evaluation of a computerized algorithm for the interpretation of pulmonary function tests
Source: PLoS One. 2024 Jan 29;19(1):e0297519. doi: 10.1371/journal.pone.0297519 (PMC10824436; doi:10.1371/journal.pone.0297519)
Supplement: S1 Dataset — (XLSX) [file pone.0297519.s001.xlsx]

## Sheet: Sheet1
FEV1/FVC	RV %PRE PRED	FEV1 %PRE PRED	TLC %PRE PRED	VC %PRE PRED	FEF25-75% %PRE PRED	ANGLE	DLCO %PRE PRED	Obstruction (algorithm)	Restriction (Algorithm)	DLCO (Algorithm)	MD interp Small Airway Disease	MD Interp Obstruction	MD Interp Restriction	MD Interp DLCO
73.39	48.3	38.3	44.9	43.9	25.7	145.721	1.6	('No', 'N/A')	('Yes', 'Moderate')	('Reduced', 'Significant')	No	('No', 'N/A')	('Yes', 'Severe')	normal
82.19	Missing	65	Missing	Missing	84	145.626	8	('No', 'N/A')	('No', 'N/A')	('Reduced', 'Significant')	No	('No', 'N/A')	N/A	normal
82.41	56.4	53.6	56.5	57.8	58.5	151.997	11.1	('No', 'N/A')	('Yes', 'Moderate')	('Reduced', 'Significant')	No	('No', 'N/A')	('Yes', 'Moderate')	normal
39.2	73	36	71	71	8	132.296	12	('Yes', 'Severe')	('Yes', 'Mild')	('Reduced', 'Significant')	No	('Yes', 'Severe')	('Yes', 'Mild')	substantially reduced
81.32	Missing	59	Missing	Missing	55	160.32	12	('No', 'N/A')	('No', 'N/A')	('Reduced', 'Significant')	No	('No', 'N/A')	N/A	substantially reduced
90.98	Missing	58	Missing	Missing	138	173.716	12	('No', 'N/A')	('No', 'N/A')	('Reduced', 'Significant')	No	('No', 'N/A')	N/A	substantially reduced
87.77	38	32	31	28	69	163.493	14	('No', 'N/A')	('Yes', 'Severe')	('Reduced', 'Significant')	No	('No', 'N/A')	('Yes', 'Severe')	substantially reduced
83.1	Missing	31	Missing	Missing	47	148.207	14	('No', 'N/A')	('No', 'N/A')	('Reduced', 'Significant')	No	('No', 'N/A')	N/A	substantially reduced
84.47	Missing	44	Missing	Missing	80	172.87	14	('No', 'N/A')	('No', 'N/A')	('Reduced', 'Significant')	No	('No', 'N/A')	N/A	substantially reduced
88.63	Missing	52	Missing	Missing	85	149.409	14	('No', 'N/A')	('No', 'N/A')	('Reduced', 'Significant')	No	('No', 'N/A')	N/A	substantially reduced
91.7	45	58	50	52	124	178.292	15	('No', 'N/A')	('Yes', 'Moderate')	('Reduced', 'Significant')	No	('No', 'N/A')	('Yes', 'Moderate')	substantially reduced
62.53	Missing	58	Missing	Missing	30	127.309	15	('Yes', 'Moderate')	('No', 'N/A')	('Reduced', 'Significant')	No	('Yes', 'Moderate')	N/A	substantially reduced
78.6	Missing	37	Missing	Missing	122	174.635	15	('No', 'N/A')	('No', 'N/A')	('Reduced', 'Significant')	No	('No', 'N/A')	N/A	substantially reduced
90.63	32	43	34	35	176	177.052	16	('No', 'N/A')	('Yes', 'Severe')	('Reduced', 'Significant')	No	('No', 'N/A')	('Yes', 'Severe')	substantially reduced
81.88	24	51	36	46	70	152.848	16	('No', 'N/A')	('Yes', 'Moderate')	('Reduced', 'Significant')	No	('No', 'N/A')	('Yes', 'Moderate')	substantially reduced
77.56	Missing	40	Missing	Missing	33	130.56	16	('No', 'N/A')	('No', 'N/A')	('Reduced', 'Significant')	No	('No', 'N/A')	('No', 'N/A')	normal
85.3	Missing	62	Missing	Missing	89	158.109	16	('No', 'N/A')	('No', 'N/A')	('Reduced', 'Significant')	No	('No', 'N/A')	N/A	substantially reduced
91.19	Missing	37	Missing	Missing	80	194.178	16	('No', 'N/A')	('No', 'N/A')	('Reduced', 'Significant')	No	('No', 'N/A')	N/A	substantially reduced
79.15	69	87	77	83	92	150.777	17	('No', 'N/A')	('Yes', 'Mild')	('Reduced', 'Significant')	No	('No', 'N/A')	('No', 'N/A')	substantially reduced
77.36	42	108	79	110	95	143.293	17	('No', 'N/A')	('Yes', 'Mild')	('Reduced', 'Significant')	No	('No', 'N/A')	('No', 'N/A')	normal
25.3	228	18	112	55	5	155.478	17	('Yes', 'Severe')	('No', 'N/A')	('Reduced', 'Significant')	No	('Yes', 'Severe')	('No', 'N/A')	substantially reduced
80.86	Missing	47	Missing	Missing	52	144.739	17	('No', 'N/A')	('No', 'N/A')	('Reduced', 'Significant')	No	('No', 'N/A')	N/A	substantially reduced
83.02	Missing	41	Missing	Missing	81	158.614	17	('No', 'N/A')	('No', 'N/A')	('Reduced', 'Significant')	No	('No', 'N/A')	N/A	substantially reduced
85.77	Missing	71	Missing	Missing	79	176.464	17	('No', 'N/A')	('No', 'N/A')	('Reduced', 'Significant')	No	('No', 'N/A')	('No', 'N/A')	substantially reduced
86.4	Missing	86	Missing	Missing	137	177.653	17	('No', 'N/A')	('No', 'N/A')	('Reduced', 'Significant')	No	('No', 'N/A')	N/A	substantially reduced
87.42	Missing	61	Missing	Missing	95	160.662	17	('No', 'N/A')	('No', 'N/A')	('Reduced', 'Significant')	No	('No', 'N/A')	N/A	substantially reduced
73.59	23	26	28	31	13	149.054	18	('No', 'N/A')	('Yes', 'Severe')	('Reduced', 'Significant')	No	('No', 'N/A')	('Yes', 'Severe')	substantially reduced
86.81	31	33	32	32	64	176.569	18	('No', 'N/A')	('Yes', 'Severe')	('Reduced', 'Significant')	No	('No', 'N/A')	('Yes', 'Severe')	substantially reduced
68.95	79	73	81	83	43	130.619	18	('Yes', 'Moderate')	('No', 'N/A')	('Reduced', 'Significant')	No	('Yes', 'Moderate')	('No', 'N/A')	substantially reduced
31.95	132	36	108	90	10	146.082	18	('Yes', 'Severe')	('No', 'N/A')	('Reduced', 'Significant')	No	('Yes', 'Severe')	('No', 'N/A')	substantially reduced
31.44	159	36	112	87	11	146.873	18	('Yes', 'Severe')	('No', 'N/A')	('Reduced', 'Significant')	No	('Yes', 'Severe')	('No', 'N/A')	substantially reduced
82.1	Missing	47	Missing	Missing	59	147.296	18	('No', 'N/A')	('No', 'N/A')	('Reduced', 'Significant')	No	('No', 'N/A')	N/A	substantially reduced
48.69	70	41	66	64	12	128.855	19	('Yes', 'Severe')	('Yes', 'Mild')	('Reduced', 'Significant')	No	('Yes', 'Severe')	('Yes', 'Mild')	substantially reduced
27.89	167	32	123	88	13	155.738	19	('Yes', 'Severe')	('No', 'N/A')	('Reduced', 'Significant')	No	('Yes', 'Severe')	('No', 'N/A')	substantially reduced
49.42	Missing	39	Missing	Missing	18	133.826	19	('Yes', 'Severe')	('No', 'N/A')	('Reduced', 'Significant')	No	('Yes', 'Severe')	('No', 'N/A')	normal
78.41	Missing	84	Missing	Missing	89	145.723	19	('No', 'N/A')	('No', 'N/A')	('Reduced', 'Significant')	No	('No', 'N/A')	N/A	substantially reduced
81.49	Missing	94	Missing	Missing	152	157.937	19	('No', 'N/A')	('No', 'N/A')	('Reduced', 'Significant')	No	('No', 'N/A')	N/A	substantially reduced
84.4	Missing	86	Missing	Missing	84	166.374	19	('No', 'N/A')	('No', 'N/A')	('Reduced', 'Significant')	No	('No', 'N/A')	N/A	substantially reduced
90.95	Missing	31	Missing	Missing	146	171.923	19	('No', 'N/A')	('No', 'N/A')	('Reduced', 'Significant')	No	('No', 'N/A')	N/A	substantially reduced
90.15	59.5	51.4	50	45.3	86.3	189.444	19.9	('No', 'N/A')	('Yes', 'Moderate')	('Reduced', 'Significant')	No	('No', 'N/A')	('Yes', 'Moderate')	substantially reduced
65.49	178	72.8	117.2	90.1	41.8	139.842	19.9	('Yes', 'Moderate')	('No', 'N/A')	('Reduced', 'Significant')	No	('Yes', 'Mild')	('No', 'N/A')	substantially reduced
91.58	53	51	47	44	141	165.19	20	('No', 'N/A')	('Yes', 'Moderate')	('Reduced', 'Significant')	No	('No', 'N/A')	('Yes', 'Moderate')	substantially reduced
84.45	46	79	61	70	120	160.911	20	('No', 'N/A')	('Yes', 'Mild')	('Reduced', 'Significant')	No	('No', 'N/A')	('Yes', 'Mild')	substantially reduced
31.45	261	31	142	80	10	153.142	20	('Yes', 'Severe')	('No', 'N/A')	('Reduced', 'Significant')	No	('Yes', 'Moderate')	('No', 'N/A')	substantially reduced
50.3	Missing	28	Missing	Missing	8	159.555	20	('Yes', 'Severe')	('No', 'N/A')	('Reduced', 'Significant')	No	('Yes', 'Severe')	N/A	substantially reduced
82.53	Missing	74	Missing	Missing	92	183.492	20	('No', 'N/A')	('No', 'N/A')	('Reduced', 'Significant')	No	('No', 'N/A')	N/A	substantially reduced
82.85	Missing	70	Missing	Missing	97	137.66	20	('No', 'N/A')	('No', 'N/A')	('Reduced', 'Significant')	No	('No', 'N/A')	N/A	substantially reduced
88.59	45	52	45	46	98	173.137	21	('No', 'N/A')	('Yes', 'Moderate')	('Reduced', 'Significant')	No	('No', 'N/A')	('Yes', 'Moderate')	substantially reduced
75.61	63	31	46	36	31	132.976	21	('No', 'N/A')	('Yes', 'Severe')	('Reduced', 'Significant')	No	('No', 'N/A')	('Yes', 'Severe')	substantially reduced
80.32	66	44	51	43	49	152.159	21	('No', 'N/A')	('Yes', 'Moderate')	('Reduced', 'Significant')	No	('No', 'N/A')	('Yes', 'Moderate')	substantially reduced
86.92	53	72	63	72	118	168.614	21	('No', 'N/A')	('Yes', 'Mild')	('Reduced', 'Significant')	No	('No', 'N/A')	('Yes', 'Mild')	substantially reduced
31.9	133	33	97	79	7	160.745	21	('Yes', 'Severe')	('No', 'N/A')	('Reduced', 'Significant')	No	('Yes', 'Severe')	('No', 'N/A')	substantially reduced
41.76	Missing	24	Missing	Missing	8	167.394	21	('Yes', 'Severe')	('No', 'N/A')	('Reduced', 'Significant')	No	('Yes', 'Severe')	N/A	substantially reduced
73.59	Missing	65	Missing	Missing	51	144.144	21	('No', 'N/A')	('No', 'N/A')	('Reduced', 'Significant')	No	('No', 'N/A')	N/A	substantially reduced
79.81	Missing	92	Missing	Missing	86	139.764	21	('No', 'N/A')	('No', 'N/A')	('Reduced', 'Significant')	No	('No', 'N/A')	N/A	substantially reduced
87.31	Missing	64	Missing	Missing	119	168.451	21	('No', 'N/A')	('No', 'N/A')	('Reduced', 'Significant')	No	('No', 'N/A')	N/A	substantially reduced
40.65	205.9	31.3	118.5	68.6	10.3	146.79	21.8	('Yes', 'Severe')	('No', 'N/A')	('Reduced', 'Significant')	No	('Yes', 'Severe')	('No', 'N/A')	substantially reduced
93.35	34	36	32	30	71	186.185	22	('No', 'N/A')	('Yes', 'Severe')	('Reduced', 'Significant')	No	('No', 'N/A')	('Yes', 'Severe')	substantially reduced
86.33	77	25	40	25	29	153.629	22	('No', 'N/A')	('Yes', 'Severe')	('Reduced', 'Significant')	No	('No', 'N/A')	('Yes', 'Severe')	substantially reduced
92.11	41	67	52	57	144	174.759	22	('No', 'N/A')	('Yes', 'Moderate')	('Reduced', 'Significant')	No	('No', 'N/A')	('Yes', 'Moderate')	substantially reduced
82.48	82	78	77	75	88	153.498	22	('No', 'N/A')	('Yes', 'Mild')	('Reduced', 'Significant')	No	('No', 'N/A')	('No', 'N/A')	substantially reduced
61.13	Missing	60	Missing	Missing	33	126.327	22	('Yes', 'Moderate')	('No', 'N/A')	('Reduced', 'Significant')	No	('Yes', 'Moderate')	('No', 'N/A')	substantially reduced
69.55	Missing	40	Missing	Missing	27	147.521	22	('Yes', 'Severe')	('No', 'N/A')	('Reduced', 'Significant')	No	('Yes', 'Mild')	N/A	substantially reduced
73.56	Missing	33	Missing	Missing	28	130.718	22	('No', 'N/A')	('No', 'N/A')	('Reduced', 'Significant')	No	('No', 'N/A')	N/A	substantially reduced
88.47	Missing	70	Missing	Missing	133	167.576	22	('No', 'N/A')	('No', 'N/A')	('Reduced', 'Significant')	No	('No', 'N/A')	N/A	substantially reduced
69.24	Missing	44.3	Missing	Missing	23.7	130.862	22.3	('Yes', 'Severe')	('No', 'N/A')	('Reduced', 'Significant')	No	('Yes', 'Severe')	('No', 'N/A')	substantially reduced
69.13	88.5	57.6	75.1	68	29.1	117.479	22.5	('Yes', 'Moderate')	('Yes', 'Mild')	('Reduced', 'Significant')	No	('Yes', 'Moderate')	('Yes', 'Mild')	substantially reduced
76.37	69	47	55	48	41	132.882	23	('No', 'N/A')	('Yes', 'Moderate')	('Reduced', 'Significant')	No	('No', 'N/A')	('Yes', 'Moderate')	substantially reduced
81.39	61	55	55	53	61	151.181	23	('No', 'N/A')	('Yes', 'Moderate')	('Reduced', 'Significant')	No	('No', 'N/A')	('Yes', 'Moderate')	substantially reduced
51.99	39	49	60	72	17	127.746	23	('Yes', 'Severe')	('Yes', 'Mild')	('Reduced', 'Significant')	No	('Yes', 'Moderate')	('Yes', 'Mild')	substantially reduced
35.04	112	32	85	71	9	147.167	23	('Yes', 'Severe')	('No', 'N/A')	('Reduced', 'Significant')	No	('Yes', 'Severe')	('No', 'N/A')	substantially reduced
35.47	119	36	97	81	14	143.61	23	('Yes', 'Severe')	('No', 'N/A')	('Reduced', 'Significant')	No	('Yes', 'Severe')	('No', 'N/A')	substantially reduced
71.56	Missing	46	Missing	Missing	33	133.936	23	('No', 'N/A')	('No', 'N/A')	('Reduced', 'Significant')	No	('No', 'N/A')	N/A	substantially reduced
72.7	Missing	22	Missing	Missing	13	163.296	23	('No', 'N/A')	('No', 'N/A')	('Reduced', 'Significant')	No	('Yes', 'Mild')	N/A	substantially reduced
77.24	Missing	53	Missing	Missing	56	143.391	23	('No', 'N/A')	('No', 'N/A')	('Reduced', 'Significant')	No	('No', 'N/A')	N/A	substantially reduced
79.4	Missing	48	Missing	Missing	52	148.625	23	('No', 'N/A')	('No', 'N/A')	('Reduced', 'Significant')	No	('No', 'N/A')	N/A	substantially reduced
85.59	Missing	56	Missing	Missing	76	160.549	23	('No', 'N/A')	('No', 'N/A')	('Reduced', 'Significant')	No	('No', 'N/A')	N/A	substantially reduced
92.98	Missing	38	Missing	Missing	83	178.363	23	('No', 'N/A')	('No', 'N/A')	('Reduced', 'Significant')	No	('No', 'N/A')	N/A	substantially reduced
93.17	Missing	52	Missing	Missing	152	176.7	23	('No', 'N/A')	('No', 'N/A')	('Reduced', 'Significant')	No	('No', 'N/A')	N/A	substantially reduced
76.37	64.2	74	70.5	75.6	68.2	138.084	23.3	('No', 'N/A')	('Yes', 'Mild')	('Reduced', 'Significant')	No	('No', 'N/A')	('No', 'N/A')	substantially reduced
33.64	215.8	31.1	124.3	71.4	8.9	149.58	23.6	('Yes', 'Severe')	('No', 'N/A')	('Reduced', 'Significant')	No	('Yes', 'Severe')	('No', 'N/A')	substantially reduced
49.53	102.1	56.1	89.4	80.3	23.9	139.139	23.7	('Yes', 'Moderate')	('No', 'N/A')	('Reduced', 'Significant')	No	('Yes', 'Moderate')	('No', 'N/A')	substantially reduced
27.11	226.8	21.2	123.7	59.5	8.1	154.95	23.9	('Yes', 'Severe')	('No', 'N/A')	('Reduced', 'Significant')	No	('Yes', 'Severe')	('No', 'N/A')	substantially reduced
79.9	30	46	38	44	49	132.297	24	('No', 'N/A')	('Yes', 'Moderate')	('Reduced', 'Significant')	No	('No', 'N/A')	('Yes', 'Moderate')	substantially reduced
84.79	36	46	39	42	65	168.552	24	('No', 'N/A')	('Yes', 'Moderate')	('Reduced', 'Significant')	No	('No', 'N/A')	('Yes', 'Moderate')	substantially reduced
86.85	33	56	48	55	80	159.444	24	('No', 'N/A')	('Yes', 'Moderate')	('Reduced', 'Significant')	No	('No', 'N/A')	('Yes', 'Moderate')	substantially reduced
85.16	65	60	59	56	96	165.726	24	('No', 'N/A')	('Yes', 'Moderate')	('Reduced', 'Significant')	No	('No', 'N/A')	('Yes', 'Moderate')	substantially reduced
76.07	125.1	86.9	102.8	93.5	77.2	152.086	24	('No', 'N/A')	('No', 'N/A')	('Reduced', 'Significant')	No	('No', 'N/A')	('No', 'N/A')	substantially reduced
40.64	309	15	105	33	4	174.224	24	('Yes', 'Severe')	('No', 'N/A')	('Reduced', 'Significant')	No	('Yes', 'Severe')	('No', 'N/A')	normal
71.52	Missing	27	Missing	Missing	18	120.849	24	('No', 'N/A')	('No', 'N/A')	('Reduced', 'Significant')	Yes	('Yes', 'Mild')	N/A	substantially reduced
82.62	Missing	59	Missing	Missing	72	152.867	24	('No', 'N/A')	('No', 'N/A')	('Reduced', 'Significant')	No	('No', 'N/A')	N/A	substantially reduced
84.36	Missing	71	Missing	Missing	92	153.084	24	('No', 'N/A')	('No', 'N/A')	('Reduced', 'Significant')	No	('No', 'N/A')	N/A	substantially reduced
90.08	Missing	49	Missing	Missing	167	184.534	24	('No', 'N/A')	('No', 'N/A')	('Reduced', 'Significant')	No	('No', 'N/A')	N/A	substantially reduced
90.56	Missing	80	Missing	Missing	121	167.374	24	('No', 'N/A')	('No', 'N/A')	('Reduced', 'Significant')	No	('No', 'N/A')	N/A	substantially reduced
55.41	113.3	64.7	97.7	90.1	26.6	134.357	24.2	('Yes', 'Moderate')	('No', 'N/A')	('Reduced', 'Significant')	No	('Yes', 'Moderate')	('No', 'N/A')	substantially reduced
80	Missing	51.6	Missing	Missing	57.7	152.161	24.3	('No', 'N/A')	('No', 'N/A')	('Reduced', 'Significant')	No	('No', 'N/A')	N/A	substantially reduced
67.47	52.3	49.2	53.8	55.7	29.5	123.579	24.6	('Yes', 'Severe')	('Yes', 'Moderate')	('Reduced', 'Significant')	No	('Yes', 'Severe')	('Yes', 'Severe')	substantially reduced
68.95	60.2	43.9	54.3	51.6	23.8	128.404	24.7	('Yes', 'Severe')	('Yes', 'Moderate')	('Reduced', 'Significant')	No	('Yes', 'Severe')	('Yes', 'Moderate')	substantially reduced
84.88	36	50	41	45	112	164.389	25	('No', 'N/A')	('Yes', 'Moderate')	('Reduced', 'Significant')	No	('No', 'N/A')	('Yes', 'Moderate')	substantially reduced
80.67	32	52	42	49	53	125.611	25	('No', 'N/A')	('Yes', 'Moderate')	('Reduced', 'Significant')	Yes	('No', 'N/A')	('Yes', 'Moderate')	substantially reduced
81.06	30	56	43	52	70	164.086	25	('No', 'N/A')	('Yes', 'Moderate')	('Reduced', 'Significant')	No	('No', 'N/A')	('Yes', 'Moderate')	substantially reduced
85.42	56	48	47	43	83	168.723	25	('No', 'N/A')	('Yes', 'Moderate')	('Reduced', 'Significant')	No	('No', 'N/A')	('Yes', 'Moderate')	substantially reduced
86.14	56	49	49	43	111	165.839	25	('No', 'N/A')	('Yes', 'Moderate')	('Reduced', 'Significant')	No	('No', 'N/A')	('Yes', 'Moderate')	substantially reduced
84.1	60	65	66	74	81	156.979	25	('No', 'N/A')	('Yes', 'Mild')	('Reduced', 'Significant')	No	('No', 'N/A')	('Yes', 'Mild')	substantially reduced
71.75	64	70	71	75	48	120.75	25	('No', 'N/A')	('Yes', 'Mild')	('Reduced', 'Significant')	Yes	('No', 'N/A')	('No', 'N/A')	substantially reduced
79.88	65	86	80	89	100	155.813	25	('No', 'N/A')	('No', 'N/A')	('Reduced', 'Significant')	No	('No', 'N/A')	('No', 'N/A')	substantially reduced
40.98	169	46	122	86	15	143.752	25	('Yes', 'Severe')	('No', 'N/A')	('Reduced', 'Significant')	No	('Yes', 'Severe')	('No', 'N/A')	substantially reduced
33.92	212	39	131	87	14	146.489	25	('Yes', 'Severe')	('No', 'N/A')	('Reduced', 'Significant')	No	('Yes', 'Severe')	('No', 'N/A')	substantially reduced
30.76	Missing	19	Missing	Missing	5	140.387	25	('Yes', 'Severe')	('No', 'N/A')	('Reduced', 'Significant')	No	('Yes', 'Severe')	N/A	substantially reduced
58.74	Missing	43	Missing	Missing	17	123.844	25	('Yes', 'Severe')	('No', 'N/A')	('Reduced', 'Significant')	No	('Yes', 'Moderate')	N/A	substantially reduced
79.2	Missing	68	Missing	Missing	70	119.852	25	('No', 'N/A')	('No', 'N/A')	('Reduced', 'Significant')	No	('No', 'N/A')	N/A	substantially reduced
80.27	Missing	65	Missing	Missing	82	147.362	25	('No', 'N/A')	('No', 'N/A')	('Reduced', 'Significant')	No	('No', 'N/A')	N/A	substantially reduced
88.52	Missing	43	Missing	Missing	65	139.813	25	('No', 'N/A')	('No', 'N/A')	('Reduced', 'Significant')	No	('No', 'N/A')	N/A	substantially reduced
47.13	168.3	26.8	96.9	46.1	9.3	130.903	25.8	('Yes', 'Severe')	('No', 'N/A')	('Reduced', 'Significant')	No	('Yes', 'Severe')	('No', 'N/A')	substantially reduced
84.2	41	41	39	38	58	151.907	26	('No', 'N/A')	('Yes', 'Severe')	('Reduced', 'Significant')	No	('No', 'N/A')	('Yes', 'Severe')	substantially reduced
89.68	37	51	43	47	95	177.233	26	('No', 'N/A')	('Yes', 'Moderate')	('Reduced', 'Significant')	No	('No', 'N/A')	('Yes', 'Moderate')	substantially reduced
71.61	41	48	49	55	33	123.363	26	('No', 'N/A')	('Yes', 'Moderate')	('Reduced', 'Significant')	Yes	('No', 'N/A')	('Yes', 'Moderate')	substantially reduced
42.6	124	35	89	66	12	151.244	26	('Yes', 'Severe')	('No', 'N/A')	('Reduced', 'Significant')	No	('Yes', 'Severe')	('No', 'N/A')	substantially reduced
36.59	139.3	34.7	97	72.3	9.6	152.559	26	('Yes', 'Severe')	('No', 'N/A')	('Reduced', 'Significant')	No	('Yes', 'Severe')	('No', 'N/A')	substantially reduced
32.07	158	32	111	75	12	164.44	26	('Yes', 'Severe')	('No', 'N/A')	('Reduced', 'Significant')	No	('Yes', 'Severe')	('No', 'N/A')	substantially reduced
62.48	155	97	136	127	39	114.341	26	('Yes', 'Mild')	('No', 'N/A')	('Reduced', 'Significant')	No	('Yes', 'Mild')	('No', 'N/A')	substantially reduced
41.08	Missing	43	Missing	Missing	12	132.361	26	('Yes', 'Severe')	('No', 'N/A')	('Reduced', 'Significant')	No	('Yes', 'Severe')	N/A	substantially reduced
58.13	Missing	45	Missing	Missing	23	139.596	26	('Yes', 'Severe')	('No', 'N/A')	('Reduced', 'Significant')	No	('Yes', 'Moderate')	N/A	substantially reduced
80.64	Missing	49	Missing	Missing	45	159.326	26	('No', 'N/A')	('No', 'N/A')	('Reduced', 'Significant')	No	('Yes', 'Mild')	N/A	substantially reduced
81.17	Missing	35	Missing	Missing	49	149.808	26	('No', 'N/A')	('No', 'N/A')	('Reduced', 'Significant')	No	('No', 'N/A')	N/A	substantially reduced
83.66	Missing	74	Missing	Missing	94	156.634	26	('No', 'N/A')	('No', 'N/A')	('Reduced', 'Significant')	No	('No', 'N/A')	N/A	substantially reduced
86.04	Missing	55	Missing	Missing	151	175.148	26	('No', 'N/A')	('No', 'N/A')	('Reduced', 'Significant')	No	('No', 'N/A')	N/A	substantially reduced
89.2	Missing	49	Missing	Missing	143	178.092	26	('No', 'N/A')	('No', 'N/A')	('Reduced', 'Significant')	No	('No', 'N/A')	N/A	substantially reduced
37.74	196.2	29.2	115.9	70.6	16.3	165.619	26.4	('Yes', 'Severe')	('No', 'N/A')	('Reduced', 'Significant')	No	('Yes', 'Severe')	('No', 'N/A')	substantially reduced
83.35	41	51	45	47	71	147.203	27	('No', 'N/A')	('Yes', 'Moderate')	('Reduced', 'Significant')	No	('No', 'N/A')	('Yes', 'Moderate')	substantially reduced
79.09	62	40	46	39	41	127.387	27	('No', 'N/A')	('Yes', 'Severe')	('Reduced', 'Significant')	Yes	('No', 'N/A')	('Yes', 'Severe')	substantially reduced
66.09	53	56	61	66	30	127.332	27	('Yes', 'Moderate')	('Yes', 'Mild')	('Reduced', 'Significant')	No	('Yes', 'Moderate')	('Yes', 'Mild')	substantially reduced
77.42	121	42	61	45	35	136.069	27	('No', 'N/A')	('Yes', 'Moderate')	('Reduced', 'Significant')	No	('No', 'N/A')	('Yes', 'Moderate')	substantially reduced
78.69	54	72	64	70	68	137.947	27	('No', 'N/A')	('Yes', 'Mild')	('Reduced', 'Significant')	No	('No', 'N/A')	('Yes', 'Mild')	substantially reduced
58.69	121	94	120	123	37	125.522	27	('Yes', 'Mild')	('No', 'N/A')	('Reduced', 'Significant')	No	('Yes', 'Mild')	('No', 'N/A')	substantially reduced
24.96	Missing	23	Missing	Missing	8	158.592	27	('Yes', 'Severe')	('No', 'N/A')	('Reduced', 'Significant')	No	('Yes', 'Severe')	('No', 'N/A')	substantially reduced
29.82	Missing	20	Missing	Missing	6	151.484	27	('Yes', 'Severe')	('No', 'N/A')	('Reduced', 'Significant')	No	('Yes', 'Severe')	('No', 'N/A')	substantially reduced
38.87	Missing	30	Missing	Missing	9	155.033	27	('Yes', 'Severe')	('No', 'N/A')	('Reduced', 'Significant')	No	('Yes', 'Severe')	N/A	substantially reduced
57.88	Missing	59	Missing	Missing	21	119.552	27	('Yes', 'Moderate')	('No', 'N/A')	('Reduced', 'Significant')	No	('Yes', 'Moderate')	N/A	substantially reduced
59.55	Missing	43	Missing	Missing	23	133.056	27	('Yes', 'Severe')	('No', 'N/A')	('Reduced', 'Significant')	No	('Yes', 'Moderate')	N/A	substantially reduced
76.72	Missing	71	Missing	Missing	65	140.007	27	('No', 'N/A')	('No', 'N/A')	('Reduced', 'Significant')	No	('No', 'N/A')	('No', 'N/A')	substantially reduced
81.97	Missing	50	Missing	Missing	80	160.582	27	('No', 'N/A')	('No', 'N/A')	('Reduced', 'Significant')	No	('No', 'N/A')	N/A	substantially reduced
82.27	Missing	91	Missing	Missing	106	167.95	27	('No', 'N/A')	('No', 'N/A')	('Reduced', 'Significant')	No	('No', 'N/A')	N/A	substantially reduced
89.9	Missing	76	Missing	Missing	110	166.718	27	('No', 'N/A')	('No', 'N/A')	('Reduced', 'Significant')	No	('No', 'N/A')	N/A	substantially reduced
92.58	Missing	58	Missing	Missing	153	182.688	27	('No', 'N/A')	('No', 'N/A')	('Reduced', 'Significant')	No	('No', 'N/A')	N/A	substantially reduced
81.02	52.5	54.9	54.1	54.9	61.8	160.363	27.2	('No', 'N/A')	('Yes', 'Moderate')	('Reduced', 'Significant')	No	('No', 'N/A')	('No', 'N/A')	normal
60.67	56.1	66	69.5	79.4	31.9	133.115	27.7	('Yes', 'Moderate')	('Yes', 'Mild')	('Reduced', 'Significant')	No	('Yes', 'Mild')	('Yes', 'Mild')	substantially reduced
85.93	38	34	33	31	46	164.764	28	('No', 'N/A')	('Yes', 'Severe')	('Reduced', 'Significant')	No	('No', 'N/A')	('Yes', 'Severe')	substantially reduced
86.4	32	53	45	53	72	162.179	28	('No', 'N/A')	('Yes', 'Moderate')	('Reduced', 'Significant')	No	('No', 'N/A')	('Yes', 'Moderate')	substantially reduced
84.49	50	68	58	62	102	160.223	28	('No', 'N/A')	('Yes', 'Mild')	('Reduced', 'Significant')	No	('No', 'N/A')	('Yes', 'Moderate')	substantially reduced
74.28	60	58	60	58	55	139.03	28	('No', 'N/A')	('Yes', 'Moderate')	('Reduced', 'Significant')	No	('No', 'N/A')	('Yes', 'Moderate')	substantially reduced
62.14	55	59	68	74	27	125.326	28	('Yes', 'Moderate')	('Yes', 'Mild')	('Reduced', 'Significant')	No	('Yes', 'Moderate')	('Yes', 'Mild')	substantially reduced
66.13	94	61	77	69	44	141.642	28	('Yes', 'Moderate')	('Yes', 'Mild')	('Reduced', 'Significant')	No	('Yes', 'Moderate')	('Yes', 'Mild')	substantially reduced
29.67	173	28	117	68	10	152.029	28	('Yes', 'Severe')	('No', 'N/A')	('Reduced', 'Significant')	No	('Yes', 'Severe')	('No', 'N/A')	substantially reduced
53.38	Missing	32.8	Missing	Missing	12.7	133.659	28	('Yes', 'Severe')	('No', 'N/A')	('Reduced', 'Significant')	No	('Yes', 'Severe')	N/A	substantially reduced
62.83	Missing	64	Missing	Missing	31	115.331	28	('Yes', 'Moderate')	('No', 'N/A')	('Reduced', 'Significant')	No	('Yes', 'Moderate')	N/A	substantially reduced
64.15	Missing	95	Missing	Missing	51	130.402	28	('Yes', 'Mild')	('No', 'N/A')	('Reduced', 'Significant')	No	('Yes', 'Mild')	N/A	substantially reduced
70.3	Missing	67	Missing	Missing	45	125.012	28	('No', 'N/A')	('No', 'N/A')	('Reduced', 'Significant')	Yes	('No', 'N/A')	N/A	substantially reduced
71.11	Missing	70	Missing	Missing	51	125.057	28	('No', 'N/A')	('No', 'N/A')	('Reduced', 'Significant')	Yes	('No', 'N/A')	N/A	substantially reduced
72.68	Missing	75	Missing	Missing	54	128.839	28	('No', 'N/A')	('No', 'N/A')	('Reduced', 'Significant')	No	('Yes', 'Mild')	N/A	substantially reduced
73.27	Missing	53	Missing	Missing	34	124.962	28	('No', 'N/A')	('No', 'N/A')	('Reduced', 'Significant')	Yes	('No', 'N/A')	N/A	substantially reduced
76.86	Missing	27	Missing	Missing	19	154.529	28	('No', 'N/A')	('No', 'N/A')	('Reduced', 'Significant')	No	('No', 'N/A')	N/A	substantially reduced
77.32	Missing	67	Missing	Missing	56	143.343	28	('No', 'N/A')	('No', 'N/A')	('Reduced', 'Significant')	No	('No', 'N/A')	N/A	substantially reduced
79.14	Missing	56	Missing	Missing	85	139.531	28	('No', 'N/A')	('No', 'N/A')	('Reduced', 'Significant')	No	('No', 'N/A')	N/A	substantially reduced
80.19	Missing	36	Missing	Missing	35	152.794	28	('No', 'N/A')	('No', 'N/A')	('Reduced', 'Significant')	No	('No', 'N/A')	N/A	substantially reduced
81.1	Missing	48	Missing	Missing	63	153.768	28	('No', 'N/A')	('No', 'N/A')	('Reduced', 'Significant')	No	('No', 'N/A')	N/A	substantially reduced
84.04	Missing	41	Missing	Missing	57	173.236	28	('No', 'N/A')	('No', 'N/A')	('Reduced', 'Significant')	No	('No', 'N/A')	N/A	substantially reduced
84.24	Missing	56	Missing	Missing	88	174.528	28	('No', 'N/A')	('No', 'N/A')	('Reduced', 'Significant')	No	('No', 'N/A')	N/A	substantially reduced
84.75	Missing	58	Missing	Missing	96	168.857	28	('No', 'N/A')	('No', 'N/A')	('Reduced', 'Significant')	No	('No', 'N/A')	N/A	substantially reduced
86.98	Missing	58	Missing	Missing	123	164.808	28	('No', 'N/A')	('No', 'N/A')	('Reduced', 'Significant')	No	('No', 'N/A')	N/A	substantially reduced
87.33	Missing	56	Missing	Missing	100	165.219	28	('No', 'N/A')	('No', 'N/A')	('Reduced', 'Significant')	No	('No', 'N/A')	N/A	substantially reduced
87.66	Missing	33	Missing	Missing	47	148.702	28	('No', 'N/A')	('No', 'N/A')	('Reduced', 'Significant')	No	('No', 'N/A')	N/A	substantially reduced
90.84	Missing	54	Missing	Missing	73	173.439	28	('No', 'N/A')	('No', 'N/A')	('Reduced', 'Significant')	No	('No', 'N/A')	N/A	substantially reduced
40.13	141.8	51	115.8	102.8	17.1	145.272	28.1	('Yes', 'Moderate')	('No', 'N/A')	('Reduced', 'Significant')	No	('Yes', 'Moderate')	('No', 'N/A')	substantially reduced
75.38	69	63	67.4	66.7	52.7	149.722	28.2	('No', 'N/A')	('Yes', 'Mild')	('Reduced', 'Significant')	No	('No', 'N/A')	('No', 'N/A')	mildly reduced
41.36	Missing	36.6	Missing	68	15.3	143.777	28.3	('Yes', 'Severe')	('No', 'N/A')	('Reduced', 'Significant')	No	('Yes', 'Severe')	('Yes', 'Mild')	substantially reduced
80.37	52.8	51.4	52.2	50.9	54.7	146.676	28.9	('No', 'N/A')	('Yes', 'Moderate')	('Reduced', 'Significant')	No	('No', 'N/A')	('Yes', 'Moderate')	substantially reduced
85.32	68	35	43	35	45	158.753	29	('No', 'N/A')	('Yes', 'Severe')	('Reduced', 'Significant')	No	('No', 'N/A')	('Yes', 'Severe')	substantially reduced
82.79	45	62	51	56	117	147.464	29	('No', 'N/A')	('Yes', 'Moderate')	('Reduced', 'Significant')	No	('No', 'N/A')	('Yes', 'Moderate')	substantially reduced
92.84	41	70	54	61	127	173.823	29	('No', 'N/A')	('Yes', 'Mild')	('Reduced', 'Significant')	No	('No', 'N/A')	('Yes', 'Moderate')	substantially reduced
76.68	81	59	72	66	45	161.606	29	('No', 'N/A')	('Yes', 'Mild')	('Reduced', 'Significant')	No	('No', 'N/A')	('Yes', 'Mild')	substantially reduced
44.09	150	34	90	58	15	144.457	29	('Yes', 'Severe')	('No', 'N/A')	('Reduced', 'Significant')	No	('No', 'N/A')	('No', 'N/A')	substantially reduced
63.09	Missing	62	Missing	Missing	36	138.589	29	('Yes', 'Moderate')	('No', 'N/A')	('Reduced', 'Significant')	No	('Yes', 'Moderate')	N/A	substantially reduced
64.97	Missing	42	Missing	Missing	22	124.393	29	('Yes', 'Severe')	('No', 'N/A')	('Reduced', 'Significant')	No	('Yes', 'Moderate')	N/A	substantially reduced
72.58	Missing	89	Missing	Missing	70	129.714	29	('No', 'N/A')	('No', 'N/A')	('Reduced', 'Significant')	No	('No', 'N/A')	N/A	substantially reduced
72.84	Missing	72	Missing	Missing	54	141.432	29	('No', 'N/A')	('No', 'N/A')	('Reduced', 'Significant')	No	('No', 'N/A')	N/A	substantially reduced
74.78	Missing	61	Missing	Missing	48	133.109	29	('No', 'N/A')	('No', 'N/A')	('Reduced', 'Significant')	No	('No', 'N/A')	N/A	substantially reduced
76.21	Missing	52	Missing	Missing	48	142.863	29	('No', 'N/A')	('No', 'N/A')	('Reduced', 'Significant')	No	('No', 'N/A')	N/A	substantially reduced
83.81	Missing	71	Missing	Missing	126	159.703	29	('No', 'N/A')	('No', 'N/A')	('Reduced', 'Significant')	No	('No', 'N/A')	N/A	substantially reduced
83.91	Missing	43	Missing	Missing	71	163.077	29	('No', 'N/A')	('No', 'N/A')	('Reduced', 'Significant')	No	('No', 'N/A')	N/A	substantially reduced
84.13	Missing	64	Missing	Missing	108	155.062	29	('No', 'N/A')	('No', 'N/A')	('Reduced', 'Significant')	No	('No', 'N/A')	N/A	substantially reduced
87.28	Missing	40	Missing	Missing	68	139.059	29	('No', 'N/A')	('No', 'N/A')	('Reduced', 'Significant')	No	('No', 'N/A')	N/A	substantially reduced
87.76	Missing	58	Missing	Missing	120	169.346	29	('No', 'N/A')	('No', 'N/A')	('Reduced', 'Significant')	No	('No', 'N/A')	N/A	substantially reduced
72.42	120.1	89.4	105.9	96.7	62.4	137.046	29.1	('No', 'N/A')	('No', 'N/A')	('Reduced', 'Significant')	No	('No', 'N/A')	('No', 'N/A')	substantially reduced
46.87	143.7	58.7	113.6	101.2	21.5	140.988	29.2	('Yes', 'Moderate')	('No', 'N/A')	('Reduced', 'Significant')	No	('Yes', 'Moderate')	('No', 'N/A')	substantially reduced
30.73	200.3	24.5	115	68.7	10	156.784	29.3	('Yes', 'Severe')	('No', 'N/A')	('Reduced', 'Significant')	No	('Yes', 'Severe')	('No', 'N/A')	substantially reduced
43.05	111.1	47.8	102.2	99.4	14.8	136.312	29.4	('Yes', 'Severe')	('No', 'N/A')	('Reduced', 'Significant')	No	('Yes', 'Severe')	('No', 'N/A')	substantially reduced
64.49	102.3	63.7	85.4	77.6	36.5	156.374	29.6	('Yes', 'Moderate')	('No', 'N/A')	('Reduced', 'Significant')	No	('Yes', 'Moderate')	('No', 'N/A')	substantially reduced
37.5	234	22.2	120	58.8	8.3	150.65	29.6	('Yes', 'Severe')	('No', 'N/A')	('Reduced', 'Significant')	No	('Yes', 'Severe')	('No', 'N/A')	substantially reduced
83.92	44	60	52	56	101	153.119	30	('No', 'N/A')	('Yes', 'Moderate')	('Reduced', 'Significant')	No	('No', 'N/A')	('Yes', 'Mild')	substantially reduced
87.63	57	63	58	58	79	176.164	30	('No', 'N/A')	('Yes', 'Moderate')	('Reduced', 'Significant')	No	('No', 'N/A')	('Yes', 'Moderate')	substantially reduced
89.53	74	61	61	56	114	168.291	30	('No', 'N/A')	('Yes', 'Moderate')	('Reduced', 'Significant')	No	('No', 'N/A')	('Yes', 'Moderate')	substantially reduced
89.18	96	49	63	46	81	177.892	30	('No', 'N/A')	('Yes', 'Moderate')	('Reduced', 'Significant')	No	('No', 'N/A')	('Yes', 'Moderate')	substantially reduced
53.03	74	84	91	122	22	125.975	30	('Yes', 'Mild')	('No', 'N/A')	('Reduced', 'Significant')	No	('Yes', 'Mild')	('No', 'N/A')	substantially reduced
27.74	Missing	29	Missing	Missing	8	158.471	30	('Yes', 'Severe')	('No', 'N/A')	('Reduced', 'Significant')	No	('Yes', 'Severe')	N/A	substantially reduced
60.44	Missing	31	Missing	Missing	18	134.16	30	('Yes', 'Severe')	('No', 'N/A')	('Reduced', 'Significant')	No	('Yes', 'Moderate')	N/A	substantially reduced
64.55	Missing	58	Missing	Missing	37	137.09	30	('Yes', 'Moderate')	('No', 'N/A')	('Reduced', 'Significant')	No	('Yes', 'Moderate')	N/A	substantially reduced
66.61	Missing	41	Missing	Missing	32	151.206	30	('Yes', 'Severe')	('No', 'N/A')	('Reduced', 'Significant')	No	('No', 'N/A')	N/A	substantially reduced
76.52	Missing	47	Missing	Missing	45	152.185	30	('No', 'N/A')	('No', 'N/A')	('Reduced', 'Significant')	No	('No', 'N/A')	N/A	substantially reduced
77.69	Missing	41	Missing	Missing	39	142.577	30	('No', 'N/A')	('No', 'N/A')	('Reduced', 'Significant')	No	('No', 'N/A')	N/A	substantially reduced
77.91	Missing	83	Missing	Missing	72	141.467	30	('No', 'N/A')	('No', 'N/A')	('Reduced', 'Significant')	No	('No', 'N/A')	N/A	substantially reduced
79.7	Missing	51	Missing	Missing	52	153.469	30	('No', 'N/A')	('No', 'N/A')	('Reduced', 'Significant')	No	('No', 'N/A')	N/A	normal
82.99	Missing	41	Missing	Missing	61	149.38	30	('No', 'N/A')	('No', 'N/A')	('Reduced', 'Significant')	No	('No', 'N/A')	N/A	substantially reduced
83.31	Missing	54	Missing	Missing	71	137.483	30	('No', 'N/A')	('No', 'N/A')	('Reduced', 'Significant')	No	('No', 'N/A')	N/A	substantially reduced
83.79	Missing	71	Missing	Missing	107	151.697	30	('No', 'N/A')	('No', 'N/A')	('Reduced', 'Significant')	No	('No', 'N/A')	N/A	substantially reduced
85	Missing	73	Missing	Missing	142	164.733	30	('No', 'N/A')	('No', 'N/A')	('Reduced', 'Significant')	No	('No', 'N/A')	N/A	substantially reduced
86.12	Missing	36	Missing	Missing	61	151.086	30	('No', 'N/A')	('No', 'N/A')	('Reduced', 'Significant')	No	('No', 'N/A')	N/A	substantially reduced
86.28	Missing	113	Missing	Missing	187	168.006	30	('No', 'N/A')	('No', 'N/A')	('Reduced', 'Significant')	No	('No', 'N/A')	N/A	substantially reduced
89.23	Missing	35.6	Missing	Missing	52.3	187.642	30.1	('No', 'N/A')	('No', 'N/A')	('Reduced', 'Significant')	No	('No', 'N/A')	N/A	substantially reduced
88.38	44	50	46	47	87	180.22	31	('No', 'N/A')	('Yes', 'Moderate')	('Reduced', 'Significant')	No	('No', 'N/A')	('Yes', 'Moderate')	substantially reduced
80.2	39	62	53	61	77	171.05	31	('No', 'N/A')	('Yes', 'Mild')	('Reduced', 'Significant')	No	('No', 'N/A')	('Yes', 'Mild')	substantially reduced
86.13	56	55	53	52	96	165.997	31	('No', 'N/A')	('Yes', 'Moderate')	('Reduced', 'Significant')	No	('No', 'N/A')	('Yes', 'Moderate')	substantially reduced
75.49	81	38	54	41	32	128.263	31	('No', 'N/A')	('Yes', 'Moderate')	('Reduced', 'Significant')	Yes	('No', 'N/A')	('Yes', 'Moderate')	substantially reduced
83.51	70	51	54	47	69	196.316	31	('No', 'N/A')	('Yes', 'Moderate')	('Reduced', 'Significant')	No	('No', 'N/A')	('Yes', 'Moderate')	substantially reduced
68.64	98	52	72	58	28	125.277	31	('Yes', 'Moderate')	('Yes', 'Moderate')	('Reduced', 'Significant')	No	('No', 'N/A')	('Yes', 'Moderate')	substantially reduced
27.82	158	26.2	112.9	75.2	8.9	148.346	31	('Yes', 'Severe')	('No', 'N/A')	('Reduced', 'Significant')	No	('Yes', 'Severe')	('No', 'N/A')	substantially reduced
31.64	187	27	118	63	10	147.168	31	('Yes', 'Severe')	('No', 'N/A')	('Reduced', 'Significant')	No	('Yes', 'Severe')	('No', 'N/A')	substantially reduced
58.43	271	58	153	80	22	129.283	31	('Yes', 'Moderate')	('No', 'N/A')	('Reduced', 'Significant')	No	('Yes', 'Moderate')	('No', 'N/A')	substantially reduced
36.37	Missing	53	Missing	Missing	16	146.251	31	('Yes', 'Moderate')	('No', 'N/A')	('Reduced', 'Significant')	No	('Yes', 'Moderate')	N/A	substantially reduced
45.58	Missing	35	Missing	Missing	12	130.381	31	('Yes', 'Severe')	('No', 'N/A')	('Reduced', 'Significant')	No	('Yes', 'Severe')	N/A	substantially reduced
48.56	Missing	34	Missing	Missing	10	128.196	31	('Yes', 'Severe')	('No', 'N/A')	('Reduced', 'Significant')	No	('Yes', 'Severe')	N/A	substantially reduced
74.92	Missing	47	Missing	Missing	37	122.034	31	('No', 'N/A')	('No', 'N/A')	('Reduced', 'Significant')	Yes	('No', 'N/A')	N/A	substantially reduced
77.71	Missing	95	Missing	Missing	95	136.287	31	('No', 'N/A')	('No', 'N/A')	('Reduced', 'Significant')	No	('No', 'N/A')	N/A	substantially reduced
78.18	Missing	38	Missing	Missing	34	142.301	31	('No', 'N/A')	('No', 'N/A')	('Reduced', 'Significant')	No	('No', 'N/A')	N/A	substantially reduced
79.91	Missing	58	Missing	Missing	85	144.846	31	('No', 'N/A')	('No', 'N/A')	('Reduced', 'Significant')	No	('No', 'N/A')	N/A	substantially reduced
80.5	Missing	60	Missing	Missing	78	149.403	31	('No', 'N/A')	('No', 'N/A')	('Reduced', 'Significant')	No	('No', 'N/A')	N/A	substantially reduced
80.61	Missing	72	Missing	Missing	79	144.301	31	('No', 'N/A')	('No', 'N/A')	('Reduced', 'Significant')	No	('No', 'N/A')	N/A	substantially reduced
83.06	Missing	60	Missing	Missing	107	174.473	31	('No', 'N/A')	('No', 'N/A')	('Reduced', 'Significant')	No	('No', 'N/A')	N/A	substantially reduced
86.81	Missing	75	Missing	Missing	118	175.433	31	('No', 'N/A')	('No', 'N/A')	('Reduced', 'Significant')	No	('No', 'N/A')	N/A	substantially reduced
87.61	Missing	47	Missing	Missing	87	165.5	31	('No', 'N/A')	('No', 'N/A')	('Reduced', 'Significant')	No	('No', 'N/A')	N/A	substantially reduced
89	Missing	58	Missing	Missing	104	168.205	31	('No', 'N/A')	('No', 'N/A')	('Reduced', 'Significant')	No	('No', 'N/A')	N/A	substantially reduced
89.15	Missing	61	Missing	Missing	131	163.706	31	('No', 'N/A')	('No', 'N/A')	('Reduced', 'Significant')	No	('No', 'N/A')	N/A	substantially reduced
97	Missing	50	Missing	Missing	121	181.949	31	('No', 'N/A')	('No', 'N/A')	('Reduced', 'Significant')	No	('No', 'N/A')	N/A	substantially reduced
67.22	182.2	49.9	102.6	62.7	32.5	157.728	31.3	('Yes', 'Severe')	('No', 'N/A')	('Reduced', 'Significant')	No	('Yes', 'Moderate')	('No', 'N/A')	substantially reduced
77.75	93.1	58.8	72.9	63.1	55.8	143.026	31.4	('No', 'N/A')	('Yes', 'Mild')	('Reduced', 'Significant')	No	('No', 'N/A')	('Yes', 'Mild')	substantially reduced
43.66	174	39.4	115	69.9	14.3	126.611	31.6	('Yes', 'Severe')	('No', 'N/A')	('Reduced', 'Significant')	No	('Yes', 'Severe')	('No', 'N/A')	substantially reduced
61.39	141.2	54.3	99.9	71.4	23.6	123.342	31.7	('Yes', 'Moderate')	('No', 'N/A')	('Reduced', 'Significant')	No	('Yes', 'Moderate')	('No', 'N/A')	substantially reduced
49.26	Missing	56.6	Missing	Missing	13.7	129.459	31.8	('Yes', 'Moderate')	('No', 'N/A')	('Reduced', 'Significant')	No	('No', 'N/A')	('No', 'N/A')	normal
72.45	21	34	33	40	25	136.329	32	('No', 'N/A')	('Yes', 'Moderate')	('Reduced', 'Significant')	No	('No', 'N/A')	('Yes', 'Moderate')	substantially reduced
76.78	35	45	40	44	42	138.597	32	('No', 'N/A')	('Yes', 'Moderate')	('Reduced', 'Significant')	No	('No', 'N/A')	('Yes', 'Moderate')	substantially reduced
75.3	52	48	49	48	47	160.932	32	('No', 'N/A')	('Yes', 'Moderate')	('Reduced', 'Significant')	No	('No', 'N/A')	('Yes', 'Moderate')	substantially reduced
80.03	61	52	58	54	52	169.225	32	('No', 'N/A')	('Yes', 'Moderate')	('Reduced', 'Significant')	No	('No', 'N/A')	('Yes', 'Moderate')	substantially reduced
78.23	91	58	69	59	55	146.669	32	('No', 'N/A')	('Yes', 'Moderate')	('Reduced', 'Significant')	No	('No', 'N/A')	('Yes', 'Mild')	substantially reduced
92.88	110	53	70	53	103	173.213	32	('No', 'N/A')	('Yes', 'Moderate')	('Reduced', 'Significant')	No	('No', 'N/A')	('No', 'N/A')	substantially reduced
66.55	67	85	92	109	31	124.453	32	('Yes', 'Mild')	('No', 'N/A')	('Reduced', 'Significant')	No	('Yes', 'Mild')	('No', 'N/A')	substantially reduced
78.96	137	68	94	71	60	147.86	32	('No', 'N/A')	('No', 'N/A')	('Reduced', 'Significant')	No	('No', 'N/A')	('No', 'N/A')	substantially reduced
30.64	168	36	117	91	9	148.481	32	('Yes', 'Severe')	('No', 'N/A')	('Reduced', 'Significant')	No	('Yes', 'Severe')	('No', 'N/A')	substantially reduced
42.43	203	46	125	83	18	155.12	32	('Yes', 'Severe')	('No', 'N/A')	('Reduced', 'Significant')	No	('Yes', 'Severe')	('No', 'N/A')	substantially reduced
54.99	Missing	33	Missing	Missing	15	138.512	32	('Yes', 'Severe')	('No', 'N/A')	('Reduced', 'Significant')	No	('Yes', 'Severe')	N/A	substantially reduced
68.77	Missing	46	Missing	Missing	38	174.366	32	('Yes', 'Severe')	('No', 'N/A')	('Reduced', 'Significant')	No	('No', 'N/A')	N/A	substantially reduced
74.26	Missing	33	Missing	Missing	24	143.775	32	('No', 'N/A')	('No', 'N/A')	('Reduced', 'Significant')	No	('No', 'N/A')	N/A	substantially reduced
76.21	Missing	36	Missing	Missing	32	155.653	32	('No', 'N/A')	('No', 'N/A')	('Reduced', 'Significant')	No	('No', 'N/A')	N/A	substantially reduced
78.26	Missing	51	Missing	Missing	51	153.961	32	('No', 'N/A')	('No', 'N/A')	('Reduced', 'Significant')	No	('No', 'N/A')	N/A	substantially reduced
81.49	Missing	66	Missing	Missing	105	144.784	32	('No', 'N/A')	('No', 'N/A')	('Reduced', 'Significant')	No	('No', 'N/A')	N/A	substantially reduced
81.66	Missing	60	Missing	Missing	97	167.941	32	('No', 'N/A')	('No', 'N/A')	('Reduced', 'Significant')	No	('No', 'N/A')	N/A	substantially reduced
85.54	Missing	64	Missing	Missing	127	159.363	32	('No', 'N/A')	('No', 'N/A')	('Reduced', 'Significant')	No	('No', 'N/A')	N/A	substantially reduced
85.71	Missing	50	Missing	Missing	70	172.859	32	('No', 'N/A')	('No', 'N/A')	('Reduced', 'Significant')	No	('No', 'N/A')	N/A	substantially reduced
85.98	Missing	59	Missing	Missing	117	138.906	32	('No', 'N/A')	('No', 'N/A')	('Reduced', 'Significant')	No	('No', 'N/A')	N/A	substantially reduced
87.73	Missing	45	Missing	Missing	80	169.074	32	('No', 'N/A')	('No', 'N/A')	('Reduced', 'Significant')	No	('No', 'N/A')	N/A	substantially reduced
89.6	Missing	102	Missing	Missing	264	181.337	32	('No', 'N/A')	('No', 'N/A')	('Reduced', 'Significant')	No	('No', 'N/A')	N/A	substantially reduced
93.74	Missing	46	Missing	Missing	171	181.479	32	('No', 'N/A')	('No', 'N/A')	('Reduced', 'Significant')	No	('No', 'N/A')	N/A	substantially reduced
85.68	71.7	42.4	54.6	40.9	68.7	172.417	32.2	('No', 'N/A')	('Yes', 'Moderate')	('Reduced', 'Significant')	No	('No', 'N/A')	('Yes', 'Moderate')	substantially reduced
46.23	114.3	32.5	76.9	60.2	10.9	135.735	32.3	('Yes', 'Severe')	('Yes', 'Mild')	('Reduced', 'Significant')	No	('Yes', 'Severe')	('Yes', 'Mild')	substantially reduced
31.24	207	35.4	131	85.6	11.8	157.195	32.3	('Yes', 'Severe')	('No', 'N/A')	('Reduced', 'Significant')	No	('No', 'N/A')	('No', 'N/A')	normal
68.57	Missing	42.7	Missing	Missing	25.4	145.473	32.4	('Yes', 'Severe')	('No', 'N/A')	('Reduced', 'Significant')	No	('No', 'N/A')	('No', 'N/A')	normal
45.56	84.5	30.1	62.8	50.8	9.6	130.011	32.6	('Yes', 'Severe')	('Yes', 'Moderate')	('Reduced', 'Significant')	No	('Yes', 'Severe')	('Yes', 'Moderate')	substantially reduced
21.95	347	16.4	145.3	58.3	4.8	163.177	32.6	('Yes', 'Severe')	('No', 'N/A')	('Reduced', 'Significant')	No	('Yes', 'Severe')	('No', 'N/A')	substantially reduced
87.52	46	34	36	31	59	174.245	33	('No', 'N/A')	('Yes', 'Severe')	('Reduced', 'Significant')	No	('No', 'N/A')	('Yes', 'Severe')	substantially reduced
88.61	38	50	41	44	112	171.618	33	('No', 'N/A')	('Yes', 'Moderate')	('Reduced', 'Significant')	No	('No', 'N/A')	('Yes', 'Moderate')	substantially reduced
85.55	61	61	56	54	85	158.537	33	('No', 'N/A')	('Yes', 'Moderate')	('Reduced', 'Significant')	No	('No', 'N/A')	('Yes', 'Moderate')	substantially reduced
79.91	59	86	75	85	96	144.956	33	('No', 'N/A')	('Yes', 'Mild')	('Reduced', 'Significant')	No	('No', 'N/A')	('No', 'N/A')	substantially reduced
80.59	88	92	90	90	109	154.219	33	('No', 'N/A')	('No', 'N/A')	('Reduced', 'Significant')	No	('No', 'N/A')	('No', 'N/A')	substantially reduced
20.47	294	22	168	86	8	165.892	33	('Yes', 'Severe')	('No', 'N/A')	('Reduced', 'Significant')	No	('Yes', 'Severe')	('No', 'N/A')	substantially reduced
23.88	Missing	19	Missing	Missing	6	159.468	33	('Yes', 'Severe')	('No', 'N/A')	('Reduced', 'Significant')	No	('Yes', 'Severe')	('No', 'N/A')	substantially reduced
38.62	Missing	20	Missing	Missing	4	174.059	33	('Yes', 'Severe')	('No', 'N/A')	('Reduced', 'Significant')	No	('Yes', 'Severe')	('No', 'N/A')	substantially reduced
40.27	Missing	32	Missing	Missing	11	139.553	33	('Yes', 'Severe')	('No', 'N/A')	('Reduced', 'Significant')	No	('Yes', 'Severe')	N/A	substantially reduced
49.21	Missing	47	Missing	Missing	18	130.025	33	('Yes', 'Severe')	('No', 'N/A')	('Reduced', 'Significant')	No	('Yes', 'Severe')	N/A	substantially reduced
61.92	Missing	57	Missing	Missing	30	130.392	33	('Yes', 'Moderate')	('No', 'N/A')	('Reduced', 'Significant')	No	('Yes', 'Moderate')	N/A	substantially reduced
62.43	Missing	43	Missing	Missing	19	125.507	33	('Yes', 'Severe')	('No', 'N/A')	('Reduced', 'Significant')	No	('Yes', 'Moderate')	N/A	substantially reduced
64.95	Missing	31	Missing	Missing	16	151.692	33	('Yes', 'Severe')	('No', 'N/A')	('Reduced', 'Significant')	No	('Yes', 'Moderate')	N/A	substantially reduced
72.05	Missing	60	Missing	Missing	44	130.79	33	('No', 'N/A')	('No', 'N/A')	('Reduced', 'Significant')	No	('No', 'N/A')	N/A	substantially reduced
76.37	Missing	56	Missing	Missing	54	127.905	33	('No', 'N/A')	('No', 'N/A')	('Reduced', 'Significant')	Yes	('No', 'N/A')	N/A	substantially reduced
77.33	Missing	35	Missing	Missing	31	132.533	33	('No', 'N/A')	('No', 'N/A')	('Reduced', 'Significant')	No	('No', 'N/A')	N/A	substantially reduced
78.86	Missing	48	Missing	Missing	56	154.399	33	('No', 'N/A')	('No', 'N/A')	('Reduced', 'Significant')	No	('No', 'N/A')	N/A	substantially reduced
80.42	Missing	63	Missing	Missing	72	170.503	33	('No', 'N/A')	('No', 'N/A')	('Reduced', 'Significant')	No	('No', 'N/A')	N/A	substantially reduced
80.43	Missing	65	Missing	Missing	86	148.673	33	('No', 'N/A')	('No', 'N/A')	('Reduced', 'Significant')	No	('No', 'N/A')	N/A	substantially reduced
80.67	Missing	68	Missing	Missing	68	155.407	33	('No', 'N/A')	('No', 'N/A')	('Reduced', 'Significant')	No	('No', 'N/A')	N/A	substantially reduced
81.76	Missing	78	Missing	Missing	104	150.181	33	('No', 'N/A')	('No', 'N/A')	('Reduced', 'Significant')	No	('No', 'N/A')	N/A	substantially reduced
82.25	Missing	45	Missing	Missing	42	161.139	33	('No', 'N/A')	('No', 'N/A')	('Reduced', 'Significant')	No	('No', 'N/A')	N/A	substantially reduced
84.69	Missing	48	Missing	Missing	91	141.001	33	('No', 'N/A')	('No', 'N/A')	('Reduced', 'Significant')	No	('No', 'N/A')	N/A	substantially reduced
84.72	Missing	72	Missing	Missing	92	153.796	33	('No', 'N/A')	('No', 'N/A')	('Reduced', 'Significant')	No	('No', 'N/A')	N/A	substantially reduced
85.05	Missing	62	Missing	Missing	80	151.12	33	('No', 'N/A')	('No', 'N/A')	('Reduced', 'Significant')	No	('No', 'N/A')	N/A	substantially reduced
85.83	Missing	42	Missing	Missing	74	154.026	33	('No', 'N/A')	('No', 'N/A')	('Reduced', 'Significant')	No	('No', 'N/A')	N/A	substantially reduced
88.57	Missing	41	Missing	Missing	48	177.262	33	('No', 'N/A')	('No', 'N/A')	('Reduced', 'Significant')	No	('No', 'N/A')	N/A	substantially reduced
29.49	328.4	29.4	170	83.2	8.4	152.253	33.1	('Yes', 'Severe')	('No', 'N/A')	('Reduced', 'Significant')	No	('No', 'N/A')	('No', 'N/A')	normal
76.39	65	47.9	58.1	52.3	45.6	142.517	33.2	('No', 'N/A')	('Yes', 'Moderate')	('Reduced', 'Significant')	No	('No', 'N/A')	('No', 'N/A')	substantially reduced
78.12	94.9	34.1	51.6	35	30.3	150.068	33.3	('No', 'N/A')	('Yes', 'Severe')	('Reduced', 'Significant')	No	('No', 'N/A')	('Yes', 'Severe')	substantially reduced
75.86	Missing	66.5	Missing	Missing	54.4	138.192	33.3	('No', 'N/A')	('No', 'N/A')	('Reduced', 'Significant')	No	('No', 'N/A')	N/A	substantially reduced
83.18	57.7	66	61.9	66.5	98.9	140.681	33.5	('No', 'N/A')	('Yes', 'Mild')	('Reduced', 'Significant')	No	('No', 'N/A')	('Yes', 'Moderate')	substantially reduced
38.32	229.2	27.4	119.7	54.2	11.8	142.241	33.5	('Yes', 'Severe')	('No', 'N/A')	('Reduced', 'Significant')	No	('Yes', 'Severe')	('No', 'N/A')	substantially reduced
70.07	64.7	80.7	81	89.1	52.4	134.888	33.6	('No', 'N/A')	('No', 'N/A')	('Reduced', 'Significant')	No	('No', 'N/A')	('No', 'N/A')	substantially reduced
49.83	124.2	52.4	101.3	84.2	16.8	147.296	33.6	('Yes', 'Moderate')	('No', 'N/A')	('Reduced', 'Significant')	No	('Yes', 'Moderate')	('No', 'N/A')	substantially reduced
31.59	163.7	25.6	107.2	63	8.4	152.508	33.7	('Yes', 'Severe')	('No', 'N/A')	('Reduced', 'Significant')	No	('Yes', 'Severe')	('No', 'N/A')	substantially reduced
63.8	129.2	90.5	116.1	103.8	69.6	139.676	33.9	('Yes', 'Mild')	('No', 'N/A')	('Reduced', 'Significant')	No	('Yes', 'Mild')	('No', 'N/A')	substantially reduced
73.67	20	41	36	45	33	136.598	34	('No', 'N/A')	('Yes', 'Moderate')	('Reduced', 'Significant')	No	('No', 'N/A')	('Yes', 'Moderate')	substantially reduced
79.46	25	47	37	44	55	156.937	34	('No', 'N/A')	('Yes', 'Moderate')	('Reduced', 'Significant')	No	('No', 'N/A')	('Yes', 'Moderate')	substantially reduced
88.45	48	47	44	41	88	162.504	34	('No', 'N/A')	('Yes', 'Moderate')	('Reduced', 'Significant')	No	('No', 'N/A')	('Yes', 'Moderate')	substantially reduced
90.69	43	61	47	51	145	172.063	34	('No', 'N/A')	('Yes', 'Moderate')	('Reduced', 'Significant')	No	('No', 'N/A')	('Yes', 'Moderate')	substantially reduced
82.23	47	55	49	51	69	152.635	34	('No', 'N/A')	('Yes', 'Moderate')	('Reduced', 'Significant')	No	('No', 'N/A')	('Yes', 'Moderate')	substantially reduced
83.43	43	63	52	58	87	166.466	34	('No', 'N/A')	('Yes', 'Moderate')	('Reduced', 'Significant')	No	('No', 'N/A')	('Yes', 'Moderate')	substantially reduced
73.17	54	54	59	61	39	119.501	34	('No', 'N/A')	('Yes', 'Mild')	('Reduced', 'Significant')	Yes	('No', 'N/A')	('Yes', 'Moderate')	substantially reduced
83.22	56	64	60	61	84	154.791	34	('No', 'N/A')	('Yes', 'Mild')	('Reduced', 'Significant')	No	('No', 'N/A')	('Yes', 'Mild')	substantially reduced
80.44	44	78	64	77	81	142.54	34	('No', 'N/A')	('Yes', 'Mild')	('Reduced', 'Significant')	No	('No', 'N/A')	('Yes', 'Mild')	substantially reduced
82.11	39	87	68	82	116	154.499	34	('No', 'N/A')	('Yes', 'Mild')	('Reduced', 'Significant')	No	('No', 'N/A')	('No', 'N/A')	substantially reduced
69.61	60	65	70	75	46	152.243	34	('Yes', 'Moderate')	('Yes', 'Mild')	('Reduced', 'Significant')	No	('Yes', 'Mild')	('Yes', 'Mild')	substantially reduced
43.96	118	38	85	67	12	133.497	34	('Yes', 'Severe')	('No', 'N/A')	('Reduced', 'Significant')	No	('Yes', 'Severe')	('No', 'N/A')	substantially reduced
45.35	131	50	102	84	21	134.611	34	('Yes', 'Moderate')	('No', 'N/A')	('Reduced', 'Significant')	No	('Yes', 'Moderate')	('No', 'N/A')	substantially reduced
59.47	80	88	103	120	52	141.743	34	('Yes', 'Mild')	('No', 'N/A')	('Reduced', 'Significant')	No	('No', 'N/A')	('No', 'N/A')	substantially reduced
48.96	147	53	106	84	23	144.228	34	('Yes', 'Moderate')	('No', 'N/A')	('Reduced', 'Significant')	No	('Yes', 'Moderate')	('No', 'N/A')	substantially reduced
38.78	276	25	131	49	12	152.51	34	('Yes', 'Severe')	('No', 'N/A')	('Reduced', 'Significant')	No	('Yes', 'Severe')	('No', 'N/A')	substantially reduced
27.07	Missing	18	Missing	Missing	6	148.313	34	('Yes', 'Severe')	('No', 'N/A')	('Reduced', 'Significant')	No	('Yes', 'Severe')	N/A	substantially reduced
59.25	Missing	63	Missing	Missing	24	117.905	34	('Yes', 'Moderate')	('No', 'N/A')	('Reduced', 'Significant')	No	('Yes', 'Moderate')	N/A	substantially reduced
60.45	Missing	44	Missing	Missing	21	132.692	34	('Yes', 'Severe')	('No', 'N/A')	('Reduced', 'Significant')	No	('Yes', 'Moderate')	N/A	substantially reduced
61.35	Missing	55	Missing	Missing	28	125.4	34	('Yes', 'Moderate')	('No', 'N/A')	('Reduced', 'Significant')	No	('Yes', 'Moderate')	N/A	substantially reduced
66.07	Missing	90	Missing	Missing	53	133.645	34	('Yes', 'Mild')	('No', 'N/A')	('Reduced', 'Significant')	No	('Yes', 'Mild')	N/A	substantially reduced
66.82	Missing	100	Missing	Missing	57	132.875	34	('Yes', 'Mild')	('No', 'N/A')	('Reduced', 'Significant')	No	('Yes', 'Mild')	N/A	substantially reduced
69	Missing	28	Missing	Missing	31	128.93	34	('Yes', 'Severe')	('No', 'N/A')	('Reduced', 'Significant')	No	('No', 'N/A')	N/A	substantially reduced
69.3	Missing	85	Missing	Missing	51	122.806	34	('Yes', 'Mild')	('No', 'N/A')	('Reduced', 'Significant')	No	('No', 'N/A')	N/A	substantially reduced
69.78	Missing	38	Missing	Missing	18	117.503	34	('Yes', 'Severe')	('No', 'N/A')	('Reduced', 'Significant')	No	('Yes', 'Mild')	N/A	substantially reduced
70.63	Missing	53	Missing	Missing	29	133.461	34	('No', 'N/A')	('No', 'N/A')	('Reduced', 'Significant')	No	('Yes', 'Moderate')	N/A	substantially reduced
71.64	Missing	40	Missing	Missing	28	115.325	34	('No', 'N/A')	('No', 'N/A')	('Reduced', 'Significant')	Yes	('No', 'N/A')	N/A	substantially reduced
71.8	Missing	35	Missing	Missing	23	112.252	34	('No', 'N/A')	('No', 'N/A')	('Reduced', 'Significant')	Yes	('No', 'N/A')	N/A	substantially reduced
75.87	Missing	39	Missing	Missing	34	130.506	34	('No', 'N/A')	('No', 'N/A')	('Reduced', 'Significant')	No	('No', 'N/A')	N/A	substantially reduced
78.84	Missing	68	Missing	Missing	73	156.131	34	('No', 'N/A')	('No', 'N/A')	('Reduced', 'Significant')	No	('No', 'N/A')	N/A	substantially reduced
79.4	Missing	63	Missing	Missing	65	161.694	34	('No', 'N/A')	('No', 'N/A')	('Reduced', 'Significant')	No	('No', 'N/A')	N/A	substantially reduced
81.87	Missing	74	Missing	Missing	116	143.774	34	('No', 'N/A')	('No', 'N/A')	('Reduced', 'Significant')	No	('No', 'N/A')	N/A	substantially reduced
90.26	Missing	63	Missing	Missing	99	171.009	34	('No', 'N/A')	('No', 'N/A')	('Reduced', 'Significant')	No	('No', 'N/A')	N/A	substantially reduced
90.63	Missing	64	Missing	Missing	125	165.173	34	('No', 'N/A')	('No', 'N/A')	('Reduced', 'Significant')	No	('No', 'N/A')	N/A	substantially reduced
80.48	129.3	30.3	71.1	30	26.8	157.562	34.1	('No', 'N/A')	('Yes', 'Severe')	('Reduced', 'Significant')	No	('No', 'N/A')	('Yes', 'Mild')	substantially reduced
78.73	60.8	61.2	60.3	61.4	74.4	145.789	34.2	('No', 'N/A')	('Yes', 'Mild')	('Reduced', 'Significant')	No	('No', 'N/A')	('Yes', 'Moderate')	substantially reduced
43.71	248.3	27.7	129.7	49.2	9.7	140.309	34.2	('Yes', 'Severe')	('No', 'N/A')	('Reduced', 'Significant')	No	('Yes', 'Severe')	('No', 'N/A')	substantially reduced
83.94	49	72	61.1	70	77.4	175.955	34.5	('No', 'N/A')	('Yes', 'Mild')	('Reduced', 'Significant')	No	('No', 'N/A')	('Yes', 'Mild')	substantially reduced
22.57	242	18.7	135.8	64.3	6.3	161.342	34.7	('Yes', 'Severe')	('No', 'N/A')	('Reduced', 'Significant')	No	('Yes', 'Severe')	('No', 'N/A')	substantially reduced
85.67	Missing	23.8	Missing	Missing	29.9	158.457	34.7	('No', 'N/A')	('No', 'N/A')	('Reduced', 'Significant')	No	('No', 'N/A')	N/A	substantially reduced
49.84	166.9	29.6	86.9	48.5	11.9	144.402	34.8	('Yes', 'Severe')	('No', 'N/A')	('Reduced', 'Significant')	No	('Yes', 'Severe')	('No', 'N/A')	substantially reduced
76.13	41	36	38	37	33	131.436	35	('No', 'N/A')	('Yes', 'Severe')	('Reduced', 'Significant')	No	('No', 'N/A')	('Yes', 'Severe')	substantially reduced
89.24	32	58	42	48	105	167.924	35	('No', 'N/A')	('Yes', 'Moderate')	('Reduced', 'Significant')	No	('No', 'N/A')	('Yes', 'Moderate')	substantially reduced
85.75	28	66	49	60	103	160.906	35	('No', 'N/A')	('Yes', 'Mild')	('Reduced', 'Significant')	No	('No', 'N/A')	('Yes', 'Moderate')	substantially reduced
80.32	52	55	55	56	57	147.865	35	('No', 'N/A')	('Yes', 'Moderate')	('Reduced', 'Significant')	No	('No', 'N/A')	('Yes', 'Moderate')	substantially reduced
79.84	66	63	67	66	56	165.051	35	('No', 'N/A')	('Yes', 'Mild')	('Reduced', 'Significant')	No	('No', 'N/A')	('Yes', 'Mild')	substantially reduced
61.68	50	65	68	80	37	145.353	35	('Yes', 'Moderate')	('Yes', 'Mild')	('Reduced', 'Significant')	No	('Yes', 'Moderate')	('No', 'N/A')	substantially reduced
74.6	67	70	72	74	56	143.992	35	('No', 'N/A')	('Yes', 'Mild')	('Reduced', 'Significant')	No	('No', 'N/A')	('Yes', 'Mild')	substantially reduced
77.17	80	66	74	71	55	151.59	35	('No', 'N/A')	('Yes', 'Mild')	('Reduced', 'Significant')	No	('No', 'N/A')	('Yes', 'Mild')	substantially reduced
76.02	85	70	75	70	66	128.41	35	('No', 'N/A')	('Yes', 'Mild')	('Reduced', 'Significant')	No	('No', 'N/A')	('No', 'N/A')	substantially reduced
82.54	63	96	110	133	115	160.237	35	('No', 'N/A')	('No', 'N/A')	('Reduced', 'Significant')	No	('No', 'N/A')	('No', 'N/A')	substantially reduced
70.59	Missing	34	Missing	Missing	22	149.675	35	('No', 'N/A')	('No', 'N/A')	('Reduced', 'Significant')	No	('No', 'N/A')	N/A	substantially reduced
73.53	Missing	106	Missing	Missing	101	149.775	35	('No', 'N/A')	('No', 'N/A')	('Reduced', 'Significant')	No	('No', 'N/A')	N/A	substantially reduced
73.73	Missing	37	Missing	Missing	28	132.196	35	('No', 'N/A')	('No', 'N/A')	('Reduced', 'Significant')	No	('No', 'N/A')	N/A	substantially reduced
76.12	Missing	58	Missing	Missing	52	131.97	35	('No', 'N/A')	('No', 'N/A')	('Reduced', 'Significant')	No	('No', 'N/A')	N/A	substantially reduced
81.58	Missing	76	Missing	Missing	102	151.514	35	('No', 'N/A')	('No', 'N/A')	('Reduced', 'Significant')	No	('No', 'N/A')	N/A	substantially reduced
82.63	Missing	70	Missing	Missing	87	142.66	35	('No', 'N/A')	('No', 'N/A')	('Reduced', 'Significant')	No	('No', 'N/A')	N/A	substantially reduced
82.72	Missing	70.5	Missing	Missing	95.5	173.106	35	('No', 'N/A')	('No', 'N/A')	('Reduced', 'Significant')	No	('No', 'N/A')	N/A	substantially reduced
86.21	Missing	72	Missing	Missing	115	169.523	35	('No', 'N/A')	('No', 'N/A')	('Reduced', 'Significant')	No	('No', 'N/A')	N/A	substantially reduced
91.61	Missing	62	Missing	Missing	175	161.763	35	('No', 'N/A')	('No', 'N/A')	('Reduced', 'Significant')	No	('No', 'N/A')	N/A	substantially reduced
91.63	Missing	56	Missing	Missing	134	179.862	35	('No', 'N/A')	('No', 'N/A')	('Reduced', 'Significant')	No	('No', 'N/A')	N/A	substantially reduced
78.19	55.1	64	56.3	58.9	82	135.351	35.3	('No', 'N/A')	('Yes', 'Moderate')	('Reduced', 'Significant')	No	('No', 'N/A')	('Yes', 'Moderate')	substantially reduced
56.87	60.5	32	49.2	44.2	12.4	127.81	35.4	('Yes', 'Severe')	('Yes', 'Moderate')	('Reduced', 'Significant')	No	('Yes', 'Severe')	('Yes', 'Moderate')	substantially reduced
83.25	87.3	37.2	51.7	39.2	31.5	172.47	35.5	('No', 'N/A')	('Yes', 'Severe')	('Reduced', 'Significant')	No	('No', 'N/A')	('Yes', 'Severe')	substantially reduced
75.64	85.4	47	63.7	49.5	38.3	140.236	35.7	('No', 'N/A')	('Yes', 'Moderate')	('Reduced', 'Significant')	No	('No', 'N/A')	('Yes', 'Severe')	substantially reduced
64.7	162.9	54.4	114.2	83.1	31.7	154.176	35.7	('Yes', 'Moderate')	('No', 'N/A')	('Reduced', 'Significant')	No	('Yes', 'Moderate')	('No', 'N/A')	substantially reduced
83.95	62.1	52.9	56.4	52.8	54.1	183.645	35.9	('No', 'N/A')	('Yes', 'Moderate')	('Reduced', 'Significant')	No	('No', 'N/A')	('Yes', 'Moderate')	substantially reduced
38.58	173.7	39	114	74.4	17.2	159.126	35.9	('Yes', 'Severe')	('No', 'N/A')	('Reduced', 'Significant')	No	('Yes', 'Severe')	('No', 'N/A')	substantially reduced
83.2	Missing	53	Missing	Missing	77.9	152.841	35.9	('No', 'N/A')	('No', 'N/A')	('Reduced', 'Significant')	No	('No', 'N/A')	N/A	substantially reduced
73.02	28	56	51	68	41	141.041	36	('No', 'N/A')	('Yes', 'Mild')	('Reduced', 'Significant')	No	('No', 'N/A')	('Yes', 'Mild')	substantially reduced
75.35	83	50	61	51	43	136.71	36	('No', 'N/A')	('Yes', 'Moderate')	('Reduced', 'Significant')	No	('No', 'N/A')	('Yes', 'Mild')	substantially reduced
82.08	66	62	62	61	70	162.903	36	('No', 'N/A')	('Yes', 'Mild')	('Reduced', 'Significant')	No	('No', 'N/A')	('Yes', 'Mild')	substantially reduced
75.09	60	60	66	68	39	148.918	36	('No', 'N/A')	('Yes', 'Mild')	('Reduced', 'Significant')	No	('Yes', 'Mild')	('Yes', 'Mild')	substantially reduced
73.07	77	55	68	62	40	149.696	36	('No', 'N/A')	('Yes', 'Mild')	('Reduced', 'Significant')	No	('No', 'N/A')	('Yes', 'Mild')	substantially reduced
41.73	189.2	26.3	99.7	50.7	10.5	152.444	36	('Yes', 'Severe')	('No', 'N/A')	('Reduced', 'Significant')	No	('Yes', 'Severe')	('No', 'N/A')	substantially reduced
65.13	95	85	103	106	48	144.033	36	('Yes', 'Mild')	('No', 'N/A')	('Reduced', 'Significant')	No	('Yes', 'Mild')	('No', 'N/A')	substantially reduced
23.86	433	14	163	45	4	163.895	36	('Yes', 'Severe')	('No', 'N/A')	('Reduced', 'Significant')	No	('Yes', 'Severe')	('No', 'N/A')	substantially reduced
18.35	Missing	23	Missing	Missing	6	164.783	36	('Yes', 'Severe')	('No', 'N/A')	('Reduced', 'Significant')	No	('Yes', 'Severe')	N/A	substantially reduced
25.15	Missing	22	Missing	Missing	9	164.483	36	('Yes', 'Severe')	('No', 'N/A')	('Reduced', 'Significant')	No	('Yes', 'Severe')	('No', 'N/A')	substantially reduced
29.37	Missing	23	Missing	Missing	8	164.382	36	('Yes', 'Severe')	('No', 'N/A')	('Reduced', 'Significant')	No	('Yes', 'Severe')	N/A	substantially reduced
31.15	Missing	33	Missing	Missing	11	137.766	36	('Yes', 'Severe')	('No', 'N/A')	('Reduced', 'Significant')	No	('Yes', 'Severe')	N/A	substantially reduced
40.54	Missing	35	Missing	Missing	11	137.63	36	('Yes', 'Severe')	('No', 'N/A')	('Reduced', 'Significant')	No	('No', 'N/A')	('No', 'N/A')	normal
55.9	Missing	24	Missing	Missing	12	170.942	36	('Yes', 'Severe')	('No', 'N/A')	('Reduced', 'Significant')	No	('Yes', 'Moderate')	N/A	substantially reduced
60.58	Missing	39	Missing	Missing	16	125.096	36	('Yes', 'Severe')	('No', 'N/A')	('Reduced', 'Significant')	No	('Yes', 'Severe')	N/A	substantially reduced
61.93	Missing	35	Missing	Missing	16	116.058	36	('Yes', 'Severe')	('No', 'N/A')	('Reduced', 'Significant')	No	('Yes', 'Moderate')	N/A	substantially reduced
67.24	Missing	80	Missing	Missing	52	121.411	36	('Yes', 'Mild')	('No', 'N/A')	('Reduced', 'Significant')	No	('No', 'N/A')	N/A	substantially reduced
70.54	Missing	71	Missing	Missing	56	162.124	36	('No', 'N/A')	('No', 'N/A')	('Reduced', 'Significant')	No	('No', 'N/A')	('No', 'N/A')	substantially reduced
71.37	Missing	58	Missing	Missing	38	125.585	36	('No', 'N/A')	('No', 'N/A')	('Reduced', 'Significant')	Yes	('No', 'N/A')	N/A	substantially reduced
72.6	Missing	45	Missing	Missing	31	130.784	36	('No', 'N/A')	('No', 'N/A')	('Reduced', 'Significant')	No	('No', 'N/A')	N/A	substantially reduced
74.76	Missing	78	Missing	Missing	64	138.351	36	('No', 'N/A')	('No', 'N/A')	('Reduced', 'Significant')	No	('No', 'N/A')	N/A	substantially reduced
75.05	Missing	82	Missing	Missing	79	146.036	36	('No', 'N/A')	('No', 'N/A')	('Reduced', 'Significant')	No	('No', 'N/A')	N/A	substantially reduced
76.86	Missing	52	Missing	Missing	44	162.957	36	('No', 'N/A')	('No', 'N/A')	('Reduced', 'Significant')	No	('No', 'N/A')	N/A	substantially reduced
76.88	Missing	57	Missing	Missing	52	155.024	36	('No', 'N/A')	('No', 'N/A')	('Reduced', 'Significant')	No	('No', 'N/A')	N/A	substantially reduced
80.53	Missing	44	Missing	Missing	53	138.831	36	('No', 'N/A')	('No', 'N/A')	('Reduced', 'Significant')	No	('No', 'N/A')	N/A	substantially reduced
80.73	Missing	84	Missing	Missing	104	147.633	36	('No', 'N/A')	('No', 'N/A')	('Reduced', 'Significant')	No	('No', 'N/A')	N/A	substantially reduced
83.18	Missing	74	Missing	Missing	111	153.768	36	('No', 'N/A')	('No', 'N/A')	('Reduced', 'Significant')	No	('No', 'N/A')	N/A	substantially reduced
83.64	Missing	76	Missing	Missing	92	162.714	36	('No', 'N/A')	('No', 'N/A')	('Reduced', 'Significant')	No	('No', 'N/A')	N/A	substantially reduced
83.66	Missing	59	Missing	Missing	66	152.546	36	('No', 'N/A')	('No', 'N/A')	('Reduced', 'Significant')	No	('No', 'N/A')	N/A	substantially reduced
83.85	Missing	68	Missing	Missing	100	165.173	36	('No', 'N/A')	('No', 'N/A')	('Reduced', 'Significant')	No	('No', 'N/A')	N/A	substantially reduced
84.28	Missing	63	Missing	Missing	69	159.104	36	('No', 'N/A')	('No', 'N/A')	('Reduced', 'Significant')	No	('No', 'N/A')	N/A	substantially reduced
84.74	Missing	56	Missing	Missing	73	168.877	36	('No', 'N/A')	('No', 'N/A')	('Reduced', 'Significant')	No	('No', 'N/A')	N/A	substantially reduced
86.1	Missing	62	Missing	Missing	116	171.146	36	('No', 'N/A')	('No', 'N/A')	('Reduced', 'Significant')	No	('No', 'N/A')	N/A	substantially reduced
86.49	Missing	87	Missing	Missing	100	183.023	36	('No', 'N/A')	('No', 'N/A')	('Reduced', 'Significant')	No	('No', 'N/A')	N/A	substantially reduced
86.76	Missing	54	Missing	Missing	80	164.769	36	('No', 'N/A')	('No', 'N/A')	('Reduced', 'Significant')	No	('No', 'N/A')	N/A	substantially reduced
88.11	Missing	62	Missing	Missing	116	166.337	36	('No', 'N/A')	('No', 'N/A')	('Reduced', 'Significant')	No	('No', 'N/A')	N/A	substantially reduced
88.59	Missing	38	Missing	Missing	60	169.626	36	('No', 'N/A')	('No', 'N/A')	('Reduced', 'Significant')	No	('No', 'N/A')	N/A	substantially reduced
90.65	Missing	90	Missing	Missing	137	168.737	36	('No', 'N/A')	('No', 'N/A')	('Reduced', 'Significant')	No	('No', 'N/A')	N/A	substantially reduced
38.63	175	36.5	116.9	70.7	14.9	144.395	36.2	('Yes', 'Severe')	('No', 'N/A')	('Reduced', 'Significant')	No	('Yes', 'Severe')	('No', 'N/A')	substantially reduced
75.19	Missing	70.7	Missing	Missing	61.8	136.694	36.2	('No', 'N/A')	('No', 'N/A')	('Reduced', 'Significant')	No	('No', 'N/A')	('No', 'N/A')	substantially reduced
47.36	106.2	53.2	98.7	93.3	17.3	130.74	36.4	('Yes', 'Moderate')	('No', 'N/A')	('Reduced', 'Significant')	No	('Yes', 'Moderate')	('No', 'N/A')	substantially reduced
75.5	155.1	55.1	90.7	58.9	37.6	148.959	36.5	('No', 'N/A')	('No', 'N/A')	('Reduced', 'Significant')	No	('No', 'N/A')	('Yes', 'Moderate')	substantially reduced
78.87	80.5	30.4	46.4	31	34	152.961	36.7	('No', 'N/A')	('Yes', 'Severe')	('Reduced', 'Significant')	No	('No', 'N/A')	('Yes', 'Severe')	substantially reduced
70.53	57	33	42	34	22	116.738	37	('No', 'N/A')	('Yes', 'Severe')	('Reduced', 'Significant')	Yes	('No', 'N/A')	('Yes', 'Severe')	substantially reduced
86.47	26	64	45	57	124	161.751	37	('No', 'N/A')	('Yes', 'Moderate')	('Reduced', 'Significant')	No	('No', 'N/A')	('Yes', 'Moderate')	substantially reduced
86.86	44	56	48	50	86	165.022	37	('No', 'N/A')	('Yes', 'Moderate')	('Reduced', 'Significant')	No	('No', 'N/A')	('Yes', 'Moderate')	substantially reduced
82.02	51	56	53	59	63	157.952	37	('No', 'N/A')	('Yes', 'Moderate')	('Reduced', 'Significant')	No	('No', 'N/A')	('Yes', 'Moderate')	substantially reduced
76.16	70.6	72.2	73.7	73.8	67.5	164.049	37	('No', 'N/A')	('Yes', 'Mild')	('Reduced', 'Significant')	No	('No', 'N/A')	('Yes', 'Mild')	substantially reduced
62.36	91	55	75	67	28	135.176	37	('Yes', 'Moderate')	('Yes', 'Mild')	('Reduced', 'Significant')	No	('Yes', 'Moderate')	('Yes', 'Mild')	substantially reduced
80.54	96	77	84	73	86	137.79	37	('No', 'N/A')	('No', 'N/A')	('Reduced', 'Significant')	No	('No', 'N/A')	('Yes', 'Mild')	substantially reduced
51.76	Missing	56	Missing	Missing	27	137.326	37	('Yes', 'Moderate')	('No', 'N/A')	('Reduced', 'Significant')	No	('Yes', 'Moderate')	N/A	substantially reduced
64.7	Missing	37	Missing	Missing	19	118.456	37	('Yes', 'Severe')	('No', 'N/A')	('Reduced', 'Significant')	No	('Yes', 'Moderate')	N/A	substantially reduced
73.86	Missing	88	Missing	Missing	80	141.026	37	('No', 'N/A')	('No', 'N/A')	('Reduced', 'Significant')	No	('No', 'N/A')	N/A	substantially reduced
74.02	Missing	98	Missing	Missing	83	142.217	37	('No', 'N/A')	('No', 'N/A')	('Reduced', 'Significant')	No	('No', 'N/A')	N/A	substantially reduced
74.97	Missing	59	Missing	Missing	45	135.332	37	('No', 'N/A')	('No', 'N/A')	('Reduced', 'Significant')	No	('No', 'N/A')	N/A	substantially reduced
75.66	Missing	53	Missing	Missing	47	146.426	37	('No', 'N/A')	('No', 'N/A')	('Reduced', 'Significant')	No	('No', 'N/A')	N/A	substantially reduced
76.8	Missing	57	Missing	Missing	46	151.493	37	('No', 'N/A')	('No', 'N/A')	('Reduced', 'Significant')	No	('No', 'N/A')	N/A	substantially reduced
77.46	Missing	60	Missing	Missing	54	145.084	37	('No', 'N/A')	('No', 'N/A')	('Reduced', 'Significant')	No	('No', 'N/A')	N/A	substantially reduced
80.59	Missing	69	Missing	Missing	78	146.288	37	('No', 'N/A')	('No', 'N/A')	('Reduced', 'Significant')	No	('No', 'N/A')	N/A	substantially reduced
81.18	Missing	68	Missing	Missing	99	147.509	37	('No', 'N/A')	('No', 'N/A')	('Reduced', 'Significant')	No	('No', 'N/A')	N/A	substantially reduced
81.77	Missing	64	Missing	Missing	91	155.473	37	('No', 'N/A')	('No', 'N/A')	('Reduced', 'Significant')	No	('No', 'N/A')	N/A	substantially reduced
83.89	Missing	55	Missing	Missing	58	157.398	37	('No', 'N/A')	('No', 'N/A')	('Reduced', 'Significant')	No	('No', 'N/A')	N/A	substantially reduced
83.9	Missing	48	Missing	Missing	62	153.413	37	('No', 'N/A')	('No', 'N/A')	('Reduced', 'Significant')	No	('No', 'N/A')	N/A	substantially reduced
84.88	Missing	49	Missing	Missing	65	162.742	37	('No', 'N/A')	('No', 'N/A')	('Reduced', 'Significant')	No	('No', 'N/A')	N/A	substantially reduced
85.81	Missing	43	Missing	Missing	81	154.744	37	('No', 'N/A')	('No', 'N/A')	('Reduced', 'Significant')	No	('No', 'N/A')	N/A	substantially reduced
86.38	Missing	55	Missing	Missing	112	162.967	37	('No', 'N/A')	('No', 'N/A')	('Reduced', 'Significant')	No	('No', 'N/A')	N/A	substantially reduced
88.54	Missing	79	Missing	Missing	167	167.136	37	('No', 'N/A')	('No', 'N/A')	('Reduced', 'Significant')	No	('No', 'N/A')	N/A	substantially reduced
91.95	Missing	51	Missing	Missing	70	172.199	37	('No', 'N/A')	('No', 'N/A')	('Reduced', 'Significant')	No	('No', 'N/A')	('No', 'N/A')	substantially reduced
92.78	Missing	58	Missing	Missing	153	171.489	37	('No', 'N/A')	('No', 'N/A')	('Reduced', 'Significant')	No	('No', 'N/A')	N/A	substantially reduced
76.88	74	48.2	61.2	51.7	46.8	157.501	37.3	('No', 'N/A')	('Yes', 'Moderate')	('Reduced', 'Significant')	No	('No', 'N/A')	('Yes', 'Moderate')	substantially reduced
68.08	79.7	39.7	56.5	45.4	23.9	130.883	37.4	('Yes', 'Severe')	('Yes', 'Moderate')	('Reduced', 'Significant')	No	('Yes', 'Severe')	('Yes', 'Moderate')	substantially reduced
54.56	145.8	67.7	116.4	93.2	38.9	160.321	37.4	('Yes', 'Moderate')	('No', 'N/A')	('Reduced', 'Significant')	No	('Yes', 'Moderate')	('No', 'N/A')	substantially reduced
47.65	182.2	68	142.2	109.7	28.5	136.618	37.4	('Yes', 'Moderate')	('No', 'N/A')	('Reduced', 'Significant')	No	('Yes', 'Moderate')	('No', 'N/A')	substantially reduced
77.84	Missing	35.6	Missing	Missing	33.6	157.553	37.5	('No', 'N/A')	('No', 'N/A')	('Reduced', 'Significant')	No	('No', 'N/A')	N/A	substantially reduced
79.05	102.9	60.9	77.6	63.3	59.9	160.618	37.6	('No', 'N/A')	('Yes', 'Mild')	('Reduced', 'Significant')	No	('No', 'N/A')	('No', 'N/A')	substantially reduced
83.22	70.3	85.4	80.7	86.4	78.2	169.409	37.6	('No', 'N/A')	('No', 'N/A')	('Reduced', 'Significant')	No	('No', 'N/A')	('No', 'N/A')	substantially reduced
57.28	59.8	97	88.4	123.2	45	135.07	37.6	('Yes', 'Mild')	('No', 'N/A')	('Reduced', 'Significant')	No	('Yes', 'Mild')	('No', 'N/A')	substantially reduced
76.24	225.5	44.5	116.4	47.3	34.5	145.073	37.6	('No', 'N/A')	('No', 'N/A')	('Reduced', 'Significant')	No	('No', 'N/A')	('No', 'N/A')	substantially reduced
28.29	180.9	28.1	120.3	80.2	8.4	153.288	37.7	('Yes', 'Severe')	('No', 'N/A')	('Reduced', 'Significant')	No	('Yes', 'Severe')	('No', 'N/A')	substantially reduced
25.84	364.9	17.7	153.5	65.5	6.1	160.949	37.9	('Yes', 'Severe')	('No', 'N/A')	('Reduced', 'Significant')	No	('Yes', 'Severe')	('No', 'N/A')	substantially reduced
76.22	Missing	91.9	Missing	Missing	83	137.173	37.9	('No', 'N/A')	('No', 'N/A')	('Reduced', 'Significant')	No	('No', 'N/A')	('No', 'N/A')	normal
45	38	51	59	80	15	132.504	38	('Yes', 'Moderate')	('Yes', 'Mild')	('Reduced', 'Significant')	No	('Yes', 'Moderate')	('Yes', 'Mild')	substantially reduced
90.7	63	65	59	56	113	177.396	38	('No', 'N/A')	('Yes', 'Moderate')	('Reduced', 'Significant')	No	('No', 'N/A')	('Yes', 'Moderate')	substantially reduced
70.17	68	63	69	70	34	124.697	38	('No', 'N/A')	('Yes', 'Mild')	('Reduced', 'Significant')	Yes	('No', 'N/A')	('Yes', 'Mild')	substantially reduced
60.51	77	48	72	70	21	126.356	38	('Yes', 'Severe')	('Yes', 'Mild')	('Reduced', 'Significant')	No	('Yes', 'Moderate')	('Yes', 'Mild')	substantially reduced
45.48	139	30	78	51	7	128.35	38	('Yes', 'Severe')	('Yes', 'Moderate')	('Reduced', 'Significant')	No	('Yes', 'Severe')	('No', 'N/A')	substantially reduced
28.38	131	35	107	95	10	150.32	38	('Yes', 'Severe')	('No', 'N/A')	('Reduced', 'Significant')	No	('Yes', 'Severe')	('No', 'N/A')	substantially reduced
29.59	156	31	109	82	12	134.648	38	('Yes', 'Severe')	('No', 'N/A')	('Reduced', 'Significant')	No	('Yes', 'Severe')	('No', 'N/A')	substantially reduced
31.87	175	32	110	78	12	148.888	38	('Yes', 'Severe')	('No', 'N/A')	('Reduced', 'Significant')	No	('Yes', 'Severe')	('No', 'N/A')	substantially reduced
31.89	191	30	115	74	7	149.103	38	('Yes', 'Severe')	('No', 'N/A')	('Reduced', 'Significant')	No	('Yes', 'Severe')	('No', 'N/A')	substantially reduced
36.02	Missing	50	Missing	Missing	17	141.242	38	('Yes', 'Moderate')	('No', 'N/A')	('Reduced', 'Significant')	No	('Yes', 'Severe')	N/A	substantially reduced
63.72	Missing	38	Missing	Missing	18	125.628	38	('Yes', 'Severe')	('No', 'N/A')	('Reduced', 'Significant')	No	('Yes', 'Moderate')	N/A	substantially reduced
65.3	Missing	65	Missing	Missing	41	132.998	38	('Yes', 'Moderate')	('No', 'N/A')	('Reduced', 'Significant')	No	('Yes', 'Moderate')	('No', 'N/A')	substantially reduced
67.37	Missing	46	Missing	Missing	24	129.274	38	('Yes', 'Severe')	('No', 'N/A')	('Reduced', 'Significant')	No	('Yes', 'Moderate')	N/A	substantially reduced
72.8	Missing	47	Missing	Missing	49	161.623	38	('No', 'N/A')	('No', 'N/A')	('Reduced', 'Significant')	No	('No', 'N/A')	N/A	substantially reduced
73.33	Missing	66	Missing	Missing	42	128.364	38	('No', 'N/A')	('No', 'N/A')	('Reduced', 'Significant')	Yes	('No', 'N/A')	N/A	substantially reduced
73.9	Missing	36	Missing	Missing	29	143.972	38	('No', 'N/A')	('No', 'N/A')	('Reduced', 'Significant')	No	('No', 'N/A')	N/A	substantially reduced
79.8	Missing	72	Missing	Missing	87	132.47	38	('No', 'N/A')	('No', 'N/A')	('Reduced', 'Significant')	No	('No', 'N/A')	N/A	substantially reduced
81.23	Missing	62	Missing	Missing	74	149.415	38	('No', 'N/A')	('No', 'N/A')	('Reduced', 'Significant')	No	('No', 'N/A')	N/A	substantially reduced
82.9	Missing	60	Missing	Missing	96	147.408	38	('No', 'N/A')	('No', 'N/A')	('Reduced', 'Significant')	No	('No', 'N/A')	N/A	substantially reduced
82.98	Missing	56	Missing	Missing	72	148.931	38	('No', 'N/A')	('No', 'N/A')	('Reduced', 'Significant')	No	('No', 'N/A')	N/A	substantially reduced
83.83	Missing	92	Missing	Missing	153	155.976	38	('No', 'N/A')	('No', 'N/A')	('Reduced', 'Significant')	No	('No', 'N/A')	N/A	substantially reduced
84.09	Missing	59	Missing	Missing	85	148.568	38	('No', 'N/A')	('No', 'N/A')	('Reduced', 'Significant')	No	('No', 'N/A')	N/A	substantially reduced
86.19	Missing	63	Missing	Missing	117	167.785	38	('No', 'N/A')	('No', 'N/A')	('Reduced', 'Significant')	No	('No', 'N/A')	N/A	substantially reduced
86.71	Missing	59	Missing	Missing	106	167.352	38	('No', 'N/A')	('No', 'N/A')	('Reduced', 'Significant')	No	('No', 'N/A')	N/A	substantially reduced
87.2	Missing	66	Missing	Missing	98	158.316	38	('No', 'N/A')	('No', 'N/A')	('Reduced', 'Significant')	No	('No', 'N/A')	N/A	substantially reduced
91.17	Missing	62	Missing	Missing	80	186.426	38	('No', 'N/A')	('No', 'N/A')	('Reduced', 'Significant')	No	('No', 'N/A')	N/A	substantially reduced
36.87	158.8	35.8	113.1	70.7	14.5	137.914	38.1	('Yes', 'Severe')	('No', 'N/A')	('Reduced', 'Significant')	No	('Yes', 'Severe')	('No', 'N/A')	substantially reduced
82.66	62.2	76.8	73.7	83.9	98.5	149.827	38.3	('No', 'N/A')	('Yes', 'Mild')	('Reduced', 'Significant')	No	('No', 'N/A')	('Yes', 'Mild')	substantially reduced
75.21	68.8	85.8	82.5	89.8	74.8	126.987	38.4	('No', 'N/A')	('No', 'N/A')	('Reduced', 'Significant')	No	('No', 'N/A')	('No', 'N/A')	substantially reduced
84.5	50.6	53.5	52.2	50.6	72.6	164.019	38.5	('No', 'N/A')	('Yes', 'Moderate')	('Reduced', 'Significant')	No	('No', 'N/A')	('Yes', 'Moderate')	substantially reduced
84.35	53.4	66.7	61.3	64.3	82	159.941	38.6	('No', 'N/A')	('Yes', 'Mild')	('Reduced', 'Significant')	No	('No', 'N/A')	('No', 'N/A')	normal
55.44	Missing	64	Missing	Missing	27.7	130.579	38.6	('Yes', 'Moderate')	('No', 'N/A')	('Reduced', 'Significant')	No	('Yes', 'Moderate')	N/A	substantially reduced
47.78	111.6	56.2	98.4	92.8	19	127.363	38.7	('Yes', 'Moderate')	('No', 'N/A')	('Reduced', 'Significant')	No	('Yes', 'Moderate')	('No', 'N/A')	substantially reduced
70.37	64.1	45.7	56.6	53.3	28.3	150.277	38.8	('No', 'N/A')	('Yes', 'Moderate')	('Reduced', 'Significant')	No	('No', 'N/A')	('No', 'N/A')	normal
31.61	Missing	52.9	Missing	Missing	14.6	127.517	38.9	('Yes', 'Moderate')	('No', 'N/A')	('Reduced', 'Significant')	No	('Yes', 'Severe')	N/A	normal
78.81	44	24	30	25	23	158.57	39	('No', 'N/A')	('Yes', 'Severe')	('Reduced', 'Significant')	No	('No', 'N/A')	('Yes', 'Severe')	substantially reduced
79.56	63	37	45	37	41	144.384	39	('No', 'N/A')	('Yes', 'Severe')	('Reduced', 'Significant')	No	('No', 'N/A')	('Yes', 'Severe')	substantially reduced
87.09	30	70	47	63	115	152.958	39	('No', 'N/A')	('Yes', 'Mild')	('Reduced', 'Significant')	No	('No', 'N/A')	('Yes', 'Mild')	substantially reduced
65.89	62	42	54	47	25	123.066	39	('Yes', 'Severe')	('Yes', 'Moderate')	('Reduced', 'Significant')	No	('No', 'N/A')	('Yes', 'Moderate')	substantially reduced
81.61	43	72	57	67	107	157.749	39	('No', 'N/A')	('Yes', 'Mild')	('Reduced', 'Significant')	No	('No', 'N/A')	('Yes', 'Moderate')	substantially reduced
46.7	105	33	76	61	12	131.262	39	('Yes', 'Severe')	('Yes', 'Mild')	('Reduced', 'Significant')	No	('Yes', 'Severe')	('Yes', 'Mild')	substantially reduced
43.66	122	29	85	54	12	173.416	39	('Yes', 'Severe')	('No', 'N/A')	('Reduced', 'Significant')	No	('Yes', 'Severe')	('No', 'N/A')	substantially reduced
48.53	134	41	89	63	17	146.612	39	('Yes', 'Severe')	('No', 'N/A')	('Reduced', 'Significant')	No	('Yes', 'Severe')	('No', 'N/A')	substantially reduced
28.59	161	24	104	64	6	149.815	39	('Yes', 'Severe')	('No', 'N/A')	('Reduced', 'Significant')	No	('Yes', 'Severe')	('No', 'N/A')	substantially reduced
27.9	208	29	137	82	8	150.604	39	('Yes', 'Severe')	('No', 'N/A')	('Reduced', 'Significant')	No	('Yes', 'Severe')	('No', 'N/A')	substantially reduced
32.1	Missing	24	Missing	Missing	7	153.043	39	('Yes', 'Severe')	('No', 'N/A')	('Reduced', 'Significant')	No	('Yes', 'Severe')	('No', 'N/A')	substantially reduced
35.9	Missing	20	Missing	Missing	7	125.01	39	('Yes', 'Severe')	('No', 'N/A')	('Reduced', 'Significant')	No	('Yes', 'Severe')	N/A	substantially reduced
39.2	Missing	26	Missing	Missing	5	137.716	39	('Yes', 'Severe')	('No', 'N/A')	('Reduced', 'Significant')	No	('Yes', 'Severe')	N/A	normal
54.3	Missing	58	Missing	Missing	18	122.984	39	('Yes', 'Moderate')	('No', 'N/A')	('Reduced', 'Significant')	No	('Yes', 'Moderate')	N/A	substantially reduced
69.19	Missing	36	Missing	Missing	25	128.438	39	('Yes', 'Severe')	('No', 'N/A')	('Reduced', 'Significant')	No	('No', 'N/A')	N/A	substantially reduced
81.09	Missing	69	Missing	Missing	92	159.762	39	('No', 'N/A')	('No', 'N/A')	('Reduced', 'Significant')	No	('No', 'N/A')	N/A	substantially reduced
81.22	Missing	75	Missing	Missing	82	162.019	39	('No', 'N/A')	('No', 'N/A')	('Reduced', 'Significant')	No	('No', 'N/A')	N/A	substantially reduced
81.25	Missing	39	Missing	Missing	47	143.079	39	('No', 'N/A')	('No', 'N/A')	('Reduced', 'Significant')	No	('No', 'N/A')	N/A	substantially reduced
81.79	Missing	79	Missing	Missing	94	143.993	39	('No', 'N/A')	('No', 'N/A')	('Reduced', 'Significant')	No	('No', 'N/A')	N/A	substantially reduced
82.69	Missing	61	Missing	Missing	75	174.821	39	('No', 'N/A')	('No', 'N/A')	('Reduced', 'Significant')	No	('No', 'N/A')	N/A	substantially reduced
83.09	Missing	66	Missing	Missing	93	151.066	39	('No', 'N/A')	('No', 'N/A')	('Reduced', 'Significant')	No	('No', 'N/A')	N/A	substantially reduced
83.59	Missing	94	Missing	Missing	133	160.519	39	('No', 'N/A')	('No', 'N/A')	('Reduced', 'Significant')	No	('No', 'N/A')	N/A	substantially reduced
83.65	Missing	48	Missing	Missing	60	163.683	39	('No', 'N/A')	('No', 'N/A')	('Reduced', 'Significant')	No	('No', 'N/A')	N/A	substantially reduced
83.65	Missing	89	Missing	Missing	135	159.135	39	('No', 'N/A')	('No', 'N/A')	('Reduced', 'Significant')	No	('No', 'N/A')	N/A	substantially reduced
83.86	Missing	64	Missing	Missing	73	155.504	39	('No', 'N/A')	('No', 'N/A')	('Reduced', 'Significant')	No	('No', 'N/A')	N/A	substantially reduced
84.83	Missing	74	Missing	Missing	130	158.111	39	('No', 'N/A')	('No', 'N/A')	('Reduced', 'Significant')	No	('No', 'N/A')	N/A	substantially reduced
85.8	Missing	67	Missing	Missing	114	151.05	39	('No', 'N/A')	('No', 'N/A')	('Reduced', 'Significant')	No	('No', 'N/A')	N/A	borderline reduced
88.05	Missing	73	Missing	Missing	124	181.316	39	('No', 'N/A')	('No', 'N/A')	('Reduced', 'Significant')	No	('No', 'N/A')	N/A	substantially reduced
90.34	Missing	57	Missing	Missing	108	176.25	39	('No', 'N/A')	('No', 'N/A')	('Reduced', 'Significant')	No	('No', 'N/A')	N/A	substantially reduced
91.04	Missing	73	Missing	Missing	96	173.555	39	('No', 'N/A')	('No', 'N/A')	('Reduced', 'Significant')	No	('No', 'N/A')	N/A	substantially reduced
27.08	176.8	30	119.5	84.3	9.6	155.6	39.2	('Yes', 'Severe')	('No', 'N/A')	('Reduced', 'Significant')	No	('Yes', 'Severe')	('No', 'N/A')	substantially reduced
75.29	85.6	42.5	57.5	45	35	141.16	39.3	('No', 'N/A')	('Yes', 'Moderate')	('Reduced', 'Significant')	No	('No', 'N/A')	('No', 'N/A')	substantially reduced
32.06	109.7	22.6	82.3	67.8	8.7	148.74	39.3	('Yes', 'Severe')	('No', 'N/A')	('Reduced', 'Significant')	No	('Yes', 'Severe')	('Yes', 'Mild')	substantially reduced
35.22	148.9	47	117.5	102.1	15.6	146.867	39.3	('Yes', 'Severe')	('No', 'N/A')	('Reduced', 'Significant')	No	('Yes', 'Severe')	('No', 'N/A')	substantially reduced
58.05	101.9	61.4	91.9	86.5	26.3	125.328	39.4	('Yes', 'Moderate')	('No', 'N/A')	('Reduced', 'Significant')	No	('Yes', 'Moderate')	('No', 'N/A')	substantially reduced
77.15	23.4	29.4	29.8	31.5	22.9	146.039	39.6	('No', 'N/A')	('Yes', 'Severe')	('Reduced', 'Significant')	No	('No', 'N/A')	('Yes', 'Severe')	substantially reduced
74.03	65.7	59.7	64	63.5	46.1	146.255	39.7	('No', 'N/A')	('Yes', 'Mild')	('Reduced', 'Significant')	No	('No', 'N/A')	('Yes', 'Mild')	substantially reduced
68.5	98.1	86.5	92.8	89.8	68.6	134.05	39.7	('Yes', 'Mild')	('No', 'N/A')	('Reduced', 'Significant')	No	('No', 'N/A')	('No', 'N/A')	substantially reduced
83.57	29	52	41	48	82	154.238	40	('No', 'N/A')	('Yes', 'Moderate')	('Reduced', 'Significant')	No	('No', 'N/A')	('Yes', 'Moderate')	substantially reduced
81.95	68	65	63	61	76	156.511	40	('No', 'N/A')	('Yes', 'Mild')	('Reduced', 'Significant')	No	('No', 'N/A')	('Yes', 'Mild')	substantially reduced
86.91	71	67	68	67	75	162.797	40	('No', 'N/A')	('Yes', 'Mild')	('Reduced', 'Significant')	No	('No', 'N/A')	('Yes', 'Mild')	substantially reduced
73.97	67	71	77	80	56	145.546	40	('No', 'N/A')	('Yes', 'Mild')	('Reduced', 'Significant')	No	('No', 'N/A')	('Yes', 'Mild')	substantially reduced
74.19	93	68	78	71	57	143.314	40	('No', 'N/A')	('Yes', 'Mild')	('Reduced', 'Significant')	No	('No', 'N/A')	('No', 'N/A')	substantially reduced
55.47	202	36	87	55	13	125.442	40	('Yes', 'Severe')	('No', 'N/A')	('Reduced', 'Significant')	No	('Yes', 'Severe')	('No', 'N/A')	substantially reduced
29.81	184	32	127	80	14	156.981	40	('Yes', 'Severe')	('No', 'N/A')	('Reduced', 'Significant')	No	('Yes', 'Severe')	('No', 'N/A')	substantially reduced
36.95	Missing	29	Missing	Missing	9	144.04	40	('Yes', 'Severe')	('No', 'N/A')	('Reduced', 'Significant')	No	('Yes', 'Severe')	N/A	substantially reduced
59.17	Missing	50	Missing	Missing	28	136.062	40	('Yes', 'Moderate')	('No', 'N/A')	('Reduced', 'Significant')	No	('Yes', 'Moderate')	N/A	substantially reduced
71.72	Missing	80	Missing	Missing	58	136.986	40	('No', 'N/A')	('No', 'N/A')	('Reduced', 'Significant')	No	('No', 'N/A')	N/A	substantially reduced
74.29	Missing	37	Missing	Missing	25	124.605	40	('No', 'N/A')	('No', 'N/A')	('Reduced', 'Significant')	Yes	('No', 'N/A')	N/A	substantially reduced
76.56	Missing	45	Missing	Missing	39	136.925	40	('No', 'N/A')	('No', 'N/A')	('Reduced', 'Significant')	No	('No', 'N/A')	N/A	substantially reduced
78.18	Missing	44	Missing	Missing	41	148.335	40	('No', 'N/A')	('No', 'N/A')	('Reduced', 'Significant')	No	('No', 'N/A')	N/A	substantially reduced
80.85	Missing	59	Missing	Missing	63	151.372	40	('No', 'N/A')	('No', 'N/A')	('Reduced', 'Significant')	No	('No', 'N/A')	N/A	substantially reduced
80.87	Missing	55	Missing	Missing	52	145.064	40	('No', 'N/A')	('No', 'N/A')	('Reduced', 'Significant')	No	('No', 'N/A')	N/A	substantially reduced
81.93	Missing	64	Missing	Missing	81	160.474	40	('No', 'N/A')	('No', 'N/A')	('Reduced', 'Significant')	No	('No', 'N/A')	N/A	substantially reduced
82.29	Missing	76	Missing	Missing	114	149.973	40	('No', 'N/A')	('No', 'N/A')	('Reduced', 'Significant')	No	('No', 'N/A')	N/A	substantially reduced
82.58	Missing	36	Missing	Missing	45	163.591	40	('No', 'N/A')	('No', 'N/A')	('Reduced', 'Significant')	No	('No', 'N/A')	N/A	substantially reduced
82.64	Missing	58	Missing	Missing	83	158.756	40	('No', 'N/A')	('No', 'N/A')	('Reduced', 'Significant')	No	('No', 'N/A')	N/A	substantially reduced
84.2	Missing	61	Missing	Missing	83	153.64	40	('No', 'N/A')	('No', 'N/A')	('Reduced', 'Significant')	No	('No', 'N/A')	N/A	substantially reduced
85.12	Missing	74	Missing	Missing	102	163.444	40	('No', 'N/A')	('No', 'N/A')	('Reduced', 'Significant')	No	('No', 'N/A')	N/A	substantially reduced
86.27	Missing	55	Missing	Missing	205	176.758	40	('No', 'N/A')	('No', 'N/A')	('Reduced', 'Significant')	No	('No', 'N/A')	N/A	substantially reduced
88.24	Missing	50	Missing	Missing	65	178.634	40	('No', 'N/A')	('No', 'N/A')	('Reduced', 'Significant')	No	('No', 'N/A')	N/A	substantially reduced
88.74	Missing	54	Missing	Missing	112	165.376	40	('No', 'N/A')	('No', 'N/A')	('Reduced', 'Significant')	No	('No', 'N/A')	N/A	substantially reduced
90.19	Missing	68	Missing	Missing	173	171.959	40	('No', 'N/A')	('No', 'N/A')	('Reduced', 'Significant')	No	('No', 'N/A')	N/A	substantially reduced
71.99	37.7	50.6	50.2	58.1	35.1	136.422	40.1	('No', 'N/A')	('Yes', 'Moderate')	('Reduced', 'Significant')	No	('No', 'N/A')	('Yes', 'Moderate')	substantially reduced
58.28	86.8	54.5	75.8	70.8	26.6	132.599	40.2	('Yes', 'Moderate')	('Yes', 'Mild')	('Reduced', 'Significant')	No	('Yes', 'Moderate')	('No', 'N/A')	substantially reduced
67.76	103.2	65	95.2	92.4	41.6	139.489	40.4	('Yes', 'Moderate')	('No', 'N/A')	('Reduced', 'Significant')	No	('Yes', 'Moderate')	('No', 'N/A')	substantially reduced
40.31	162.9	30.7	102	61.6	8	130.605	40.6	('Yes', 'Severe')	('No', 'N/A')	('Reduced', 'Significant')	No	('Yes', 'Severe')	('No', 'N/A')	substantially reduced
72.93	78.6	104.9	88.1	103.1	94	122.406	40.7	('No', 'N/A')	('No', 'N/A')	('Reduced', 'Significant')	No	('No', 'N/A')	('No', 'N/A')	substantially reduced
85.58	72.7	63.8	62.1	57.1	75.5	192.17	40.8	('No', 'N/A')	('Yes', 'Moderate')	('Reduced', 'Significant')	No	('No', 'N/A')	('Yes', 'Moderate')	substantially reduced
75.37	84.4	36.5	55.2	39.8	31.3	181.678	40.9	('No', 'N/A')	('Yes', 'Severe')	('Reduced', 'Significant')	No	('No', 'N/A')	('Yes', 'Severe')	substantially reduced
85.77	40	46	42	43	62	161.524	41	('No', 'N/A')	('Yes', 'Moderate')	('Reduced', 'Significant')	No	('No', 'N/A')	('Yes', 'Moderate')	substantially reduced
83.53	65	65	63	61	100	174.61	41	('No', 'N/A')	('Yes', 'Mild')	('Reduced', 'Significant')	No	('No', 'N/A')	('Yes', 'Mild')	substantially reduced
63.16	99	54	82	72	23	128.184	41	('Yes', 'Moderate')	('No', 'N/A')	('Reduced', 'Significant')	No	('Yes', 'Moderate')	('No', 'N/A')	substantially reduced
57.4	165	38	86	52	13	127.855	41	('Yes', 'Severe')	('No', 'N/A')	('Reduced', 'Significant')	No	('Yes', 'Severe')	('No', 'N/A')	substantially reduced
63.7	110	67	98	93	34	126.873	41	('Yes', 'Moderate')	('No', 'N/A')	('Reduced', 'Significant')	No	('Yes', 'Moderate')	('No', 'N/A')	substantially reduced
53.4	203	53	123	76	20	133.345	41	('Yes', 'Moderate')	('No', 'N/A')	('Reduced', 'Significant')	No	('Yes', 'Moderate')	('No', 'N/A')	substantially reduced
29.08	195.8	27.1	126.3	74.4	11.3	154.003	41	('Yes', 'Severe')	('No', 'N/A')	('Reduced', 'Significant')	No	('Yes', 'Severe')	('No', 'N/A')	substantially reduced
67.24	Missing	45	Missing	Missing	25	113.481	41	('Yes', 'Severe')	('No', 'N/A')	('Reduced', 'Significant')	No	('No', 'N/A')	('No', 'N/A')	normal
67.48	Missing	71	Missing	Missing	38	128.19	41	('Yes', 'Moderate')	('No', 'N/A')	('Reduced', 'Significant')	No	('Yes', 'Moderate')	N/A	substantially reduced
68.51	Missing	68	Missing	Missing	47	145.789	41	('Yes', 'Moderate')	('No', 'N/A')	('Reduced', 'Significant')	No	('Yes', 'Mild')	N/A	substantially reduced
70.89	Missing	46	Missing	Missing	19	130.779	41	('No', 'N/A')	('No', 'N/A')	('Reduced', 'Significant')	No	('No', 'N/A')	N/A	substantially reduced
74.15	Missing	37	Missing	Missing	33	136.261	41	('No', 'N/A')	('No', 'N/A')	('Reduced', 'Significant')	No	('No', 'N/A')	N/A	substantially reduced
76.48	Missing	93	Missing	Missing	92	143.113	41	('No', 'N/A')	('No', 'N/A')	('Reduced', 'Significant')	No	('No', 'N/A')	N/A	substantially reduced
78.81	Missing	61	Missing	Missing	67	126.316	41	('No', 'N/A')	('No', 'N/A')	('Reduced', 'Significant')	No	('No', 'N/A')	N/A	substantially reduced
81.74	Missing	50	Missing	Missing	60	143.477	41	('No', 'N/A')	('No', 'N/A')	('Reduced', 'Significant')	No	('No', 'N/A')	N/A	substantially reduced
82	Missing	74	Missing	Missing	104	165.858	41	('No', 'N/A')	('No', 'N/A')	('Reduced', 'Significant')	No	('No', 'N/A')	N/A	substantially reduced
83.65	Missing	54	Missing	Missing	89	155.887	41	('No', 'N/A')	('No', 'N/A')	('Reduced', 'Significant')	No	('No', 'N/A')	N/A	substantially reduced
85.41	Missing	59	Missing	Missing	80	160.528	41	('No', 'N/A')	('No', 'N/A')	('Reduced', 'Significant')	No	('No', 'N/A')	N/A	substantially reduced
86.35	Missing	68	Missing	Missing	112	166.109	41	('No', 'N/A')	('No', 'N/A')	('Reduced', 'Significant')	No	('No', 'N/A')	N/A	substantially reduced
86.45	Missing	54	Missing	Missing	70	172.467	41	('No', 'N/A')	('No', 'N/A')	('Reduced', 'Significant')	No	('No', 'N/A')	N/A	substantially reduced
93.35	Missing	52	Missing	Missing	92	173.901	41	('No', 'N/A')	('No', 'N/A')	('Reduced', 'Significant')	No	('No', 'N/A')	N/A	substantially reduced
94.67	Missing	56	Missing	Missing	88	181.427	41	('No', 'N/A')	('No', 'N/A')	('Reduced', 'Significant')	No	('No', 'N/A')	N/A	substantially reduced
51.65	79.5	50.3	76	75.3	15.9	123.129	41.3	('Yes', 'Moderate')	('Yes', 'Mild')	('Reduced', 'Significant')	No	('Yes', 'Moderate')	('Yes', 'Mild')	substantially reduced
41.24	153.8	45.1	114	85.5	15.8	156.394	41.3	('Yes', 'Severe')	('No', 'N/A')	('Reduced', 'Significant')	No	('No', 'N/A')	('No', 'N/A')	substantially reduced
80.92	55.5	66.8	60	63.9	84.1	148.276	41.4	('No', 'N/A')	('Yes', 'Mild')	('Reduced', 'Significant')	No	('No', 'N/A')	('Yes', 'Mild')	substantially reduced
67.08	107.4	62.4	87.7	78.4	38.4	137.769	41.5	('Yes', 'Moderate')	('No', 'N/A')	('Reduced', 'Significant')	No	('Yes', 'Moderate')	('No', 'N/A')	substantially reduced
82.17	Missing	63.8	Missing	Missing	80	144.042	41.7	('No', 'N/A')	('No', 'N/A')	('Reduced', 'Significant')	No	('No', 'N/A')	N/A	substantially reduced
86.7	103.3	48.3	63.8	41.9	80.9	163.243	41.8	('No', 'N/A')	('Yes', 'Moderate')	('Reduced', 'Significant')	No	('No', 'N/A')	('No', 'N/A')	normal
66.67	95.6	41.2	68.3	47.2	24.5	114.897	41.9	('Yes', 'Severe')	('Yes', 'Moderate')	('Reduced', 'Significant')	No	('Yes', 'Severe')	('Yes', 'Moderate')	substantially reduced
73.36	74.2	83.6	84.9	89.7	63.9	145.137	41.9	('No', 'N/A')	('No', 'N/A')	('Reduced', 'Significant')	No	('No', 'N/A')	('No', 'N/A')	substantially reduced
35.6	114.2	34	88	72.7	8.1	139.921	41.9	('Yes', 'Severe')	('No', 'N/A')	('Reduced', 'Significant')	No	('Yes', 'Severe')	('No', 'N/A')	substantially reduced
77.14	38	42	43	45	34	151.727	42	('No', 'N/A')	('Yes', 'Moderate')	('Reduced', 'Significant')	No	('No', 'N/A')	('Yes', 'Moderate')	substantially reduced
88.76	24	65	47	62	135	154.779	42	('No', 'N/A')	('Yes', 'Mild')	('Reduced', 'Significant')	No	('No', 'N/A')	('Yes', 'Mild')	substantially reduced
74.5	35	55	50	61	35	140.466	42	('No', 'N/A')	('Yes', 'Mild')	('Reduced', 'Significant')	No	('No', 'N/A')	('Yes', 'Moderate')	substantially reduced
85.69	71	55	59	52	70	181.723	42	('No', 'N/A')	('Yes', 'Moderate')	('Reduced', 'Significant')	No	('No', 'N/A')	('Yes', 'Moderate')	substantially reduced
82.66	68	67	66	65	79	152.579	42	('No', 'N/A')	('Yes', 'Mild')	('Reduced', 'Significant')	No	('No', 'N/A')	('Yes', 'Mild')	substantially reduced
89.3	57	83	67	74	192	190.134	42	('No', 'N/A')	('Yes', 'Mild')	('Reduced', 'Significant')	No	('No', 'N/A')	('Yes', 'Mild')	substantially reduced
80.23	81	78	80	79	78	153.389	42	('No', 'N/A')	('No', 'N/A')	('Reduced', 'Significant')	No	('No', 'N/A')	('No', 'N/A')	substantially reduced
77.21	71	85	82	87	76	146.992	42	('No', 'N/A')	('No', 'N/A')	('Reduced', 'Significant')	No	('No', 'N/A')	('No', 'N/A')	substantially reduced
62.3	60	86	87	105	36	121.827	42	('Yes', 'Mild')	('No', 'N/A')	('Reduced', 'Significant')	No	('Yes', 'Mild')	('No', 'N/A')	substantially reduced
67.94	123	77	99	88	50	134.14	42	('Yes', 'Moderate')	('No', 'N/A')	('Reduced', 'Significant')	No	('Yes', 'Moderate')	('No', 'N/A')	substantially reduced
67.36	88	100	105	118	65	134.375	42	('Yes', 'Mild')	('No', 'N/A')	('Reduced', 'Significant')	No	('No', 'N/A')	('No', 'N/A')	substantially reduced
46.82	241	31	107	55	10	122.278	42	('Yes', 'Severe')	('No', 'N/A')	('Reduced', 'Significant')	No	('Yes', 'Severe')	('No', 'N/A')	substantially reduced
30.77	215	28	122	71	9	157.864	42	('Yes', 'Severe')	('No', 'N/A')	('Reduced', 'Significant')	No	('Yes', 'Severe')	('No', 'N/A')	substantially reduced
35.39	Missing	23	Missing	Missing	8	141.372	42	('Yes', 'Severe')	('No', 'N/A')	('Reduced', 'Significant')	No	('Yes', 'Severe')	('No', 'N/A')	substantially reduced
45.6	Missing	26	Missing	Missing	7	134.904	42	('Yes', 'Severe')	('No', 'N/A')	('Reduced', 'Significant')	No	('Yes', 'Severe')	N/A	substantially reduced
62.4	Missing	50	Missing	Missing	24	162.14	42	('Yes', 'Moderate')	('No', 'N/A')	('Reduced', 'Significant')	No	('Yes', 'Moderate')	N/A	substantially reduced
63.29	Missing	48	Missing	Missing	23	131.594	42	('Yes', 'Severe')	('No', 'N/A')	('Reduced', 'Significant')	No	('Yes', 'Moderate')	N/A	substantially reduced
68.96	Missing	72	Missing	Missing	46	134.828	42	('Yes', 'Moderate')	('No', 'N/A')	('Reduced', 'Significant')	No	('Yes', 'Mild')	N/A	substantially reduced
72.78	Missing	38	Missing	Missing	28	131.583	42	('No', 'N/A')	('No', 'N/A')	('Reduced', 'Significant')	No	('No', 'N/A')	N/A	substantially reduced
73.22	Missing	53	Missing	Missing	44	151.274	42	('No', 'N/A')	('No', 'N/A')	('Reduced', 'Significant')	No	('No', 'N/A')	N/A	substantially reduced
73.39	Missing	49	Missing	Missing	35	137.887	42	('No', 'N/A')	('No', 'N/A')	('Reduced', 'Significant')	No	('No', 'N/A')	N/A	substantially reduced
74.3	Missing	66	Missing	Missing	60	136.52	42	('No', 'N/A')	('No', 'N/A')	('Reduced', 'Significant')	No	('No', 'N/A')	N/A	substantially reduced
76.61	Missing	58	Missing	Missing	56	141.215	42	('No', 'N/A')	('No', 'N/A')	('Reduced', 'Significant')	No	('No', 'N/A')	N/A	substantially reduced
80.1	Missing	71	Missing	Missing	72	144.042	42	('No', 'N/A')	('No', 'N/A')	('Reduced', 'Significant')	No	('No', 'N/A')	N/A	substantially reduced
83.28	Missing	83	Missing	Missing	128	162.456	42	('No', 'N/A')	('No', 'N/A')	('Reduced', 'Significant')	No	('No', 'N/A')	N/A	substantially reduced
83.42	Missing	71	Missing	Missing	98	125.245	42	('No', 'N/A')	('No', 'N/A')	('Reduced', 'Significant')	No	('No', 'N/A')	N/A	substantially reduced
83.7	Missing	69	Missing	Missing	97	160.375	42	('No', 'N/A')	('No', 'N/A')	('Reduced', 'Significant')	No	('No', 'N/A')	N/A	substantially reduced
83.78	Missing	81	Missing	Missing	109	160.041	42	('No', 'N/A')	('No', 'N/A')	('Reduced', 'Significant')	No	('No', 'N/A')	N/A	substantially reduced
85.93	Missing	80	Missing	Missing	114	172.742	42	('No', 'N/A')	('No', 'N/A')	('Reduced', 'Significant')	No	('No', 'N/A')	N/A	substantially reduced
87.52	Missing	50	Missing	Missing	71	158.757	42	('No', 'N/A')	('No', 'N/A')	('Reduced', 'Significant')	No	('No', 'N/A')	N/A	substantially reduced
92.11	Missing	82	Missing	Missing	210	175.879	42	('No', 'N/A')	('No', 'N/A')	('Reduced', 'Significant')	No	('No', 'N/A')	N/A	substantially reduced
94.12	Missing	57	Missing	Missing	148	174.576	42	('No', 'N/A')	('No', 'N/A')	('Reduced', 'Significant')	No	('No', 'N/A')	N/A	substantially reduced
29.87	176.9	30.4	114	79.4	8.4	156.68	42.2	('Yes', 'Severe')	('No', 'N/A')	('Reduced', 'Significant')	No	('Yes', 'Severe')	('No', 'N/A')	normal
85.34	43.6	57.3	51.3	54	74.5	176.071	42.6	('No', 'N/A')	('Yes', 'Moderate')	('Reduced', 'Significant')	No	('No', 'N/A')	('Yes', 'Severe')	substantially reduced
48.43	123.9	55.8	101.9	92.3	14.7	130.026	42.6	('Yes', 'Moderate')	('No', 'N/A')	('Reduced', 'Significant')	No	('No', 'N/A')	('No', 'N/A')	normal
82.85	59.1	38.7	43.6	35.9	58.8	151.511	42.7	('No', 'N/A')	('Yes', 'Severe')	('Reduced', 'Significant')	No	('No', 'N/A')	('Yes', 'Severe')	substantially reduced
72.53	80.5	60.9	70.2	65.5	44.4	122.432	42.9	('No', 'N/A')	('Yes', 'Mild')	('Reduced', 'Significant')	Yes	('No', 'N/A')	('Yes', 'Moderate')	substantially reduced
85.06	Missing	76.4	Missing	Missing	105.9	152.627	42.9	('No', 'N/A')	('No', 'N/A')	('Reduced', 'Significant')	No	('No', 'N/A')	N/A	substantially reduced
68.92	73	38	52	42	23	127.782	43	('Yes', 'Severe')	('Yes', 'Moderate')	('Reduced', 'Significant')	No	('Yes', 'Mild')	('Yes', 'Moderate')	substantially reduced
67.19	79	39	56	44	24	122.45	43	('Yes', 'Severe')	('Yes', 'Moderate')	('Reduced', 'Significant')	No	('Yes', 'Moderate')	('Yes', 'Moderate')	substantially reduced
84.61	41	77	58	68	105	162.533	43	('No', 'N/A')	('Yes', 'Mild')	('Reduced', 'Significant')	No	('No', 'N/A')	('Yes', 'Mild')	substantially reduced
79.43	74	61	67	64	56	145.935	43	('No', 'N/A')	('Yes', 'Mild')	('Reduced', 'Significant')	No	('No', 'N/A')	('Yes', 'Mild')	substantially reduced
82.33	51	81	67	77	85	150.879	43	('No', 'N/A')	('Yes', 'Mild')	('Reduced', 'Significant')	No	('No', 'N/A')	('Yes', 'Mild')	substantially reduced
79.54	121.7	42.6	67.6	46.5	34.8	149.253	43	('No', 'N/A')	('Yes', 'Moderate')	('Reduced', 'Significant')	No	('No', 'N/A')	('Yes', 'Moderate')	substantially reduced
63.45	55	64	69	77	34	140.019	43	('Yes', 'Moderate')	('Yes', 'Mild')	('Reduced', 'Significant')	No	('Yes', 'Moderate')	('Yes', 'Mild')	normal
65.79	74	59	70	69	35	126.032	43	('Yes', 'Moderate')	('Yes', 'Mild')	('Reduced', 'Significant')	No	('Yes', 'Moderate')	('Yes', 'Moderate')	substantially reduced
65.09	132.8	38.7	77.7	45.1	22.8	132.314	43	('Yes', 'Severe')	('Yes', 'Moderate')	('Reduced', 'Significant')	No	('Yes', 'Severe')	('No', 'N/A')	substantially reduced
58.12	122	36	78	50	14	169.56	43	('Yes', 'Severe')	('Yes', 'Moderate')	('Reduced', 'Significant')	No	('Yes', 'Severe')	('No', 'N/A')	substantially reduced
69.12	106	45	82	65	31	138.128	43	('Yes', 'Severe')	('No', 'N/A')	('Reduced', 'Significant')	No	('Yes', 'Mild')	('No', 'N/A')	substantially reduced
50.89	112	47	88	72	15	130.57	43	('Yes', 'Severe')	('No', 'N/A')	('Reduced', 'Significant')	No	('Yes', 'Severe')	('No', 'N/A')	substantially reduced
77.22	89	84	88	88	69	164.534	43	('No', 'N/A')	('No', 'N/A')	('Reduced', 'Significant')	No	('No', 'N/A')	('No', 'N/A')	substantially reduced
82.29	93	103	97	99	124	163.157	43	('No', 'N/A')	('No', 'N/A')	('Reduced', 'Significant')	No	('No', 'N/A')	('No', 'N/A')	substantially reduced
65.01	94	87	98	98	55	139.726	43	('Yes', 'Mild')	('No', 'N/A')	('Reduced', 'Significant')	No	('No', 'N/A')	('No', 'N/A')	substantially reduced
53.37	137.4	55.8	101.8	84.1	19.6	123.93	43	('Yes', 'Moderate')	('No', 'N/A')	('Reduced', 'Significant')	No	('Yes', 'Moderate')	('No', 'N/A')	substantially reduced
40.87	203.5	35.3	125.6	66.7	14.9	148.232	43	('Yes', 'Severe')	('No', 'N/A')	('Reduced', 'Significant')	No	('Yes', 'Severe')	('No', 'N/A')	substantially reduced
32.98	Missing	26	Missing	Missing	8	151.379	43	('Yes', 'Severe')	('No', 'N/A')	('Reduced', 'Significant')	No	('Yes', 'Severe')	N/A	substantially reduced
53.82	Missing	33	Missing	Missing	14	170.016	43	('Yes', 'Severe')	('No', 'N/A')	('Reduced', 'Significant')	No	('Yes', 'Severe')	N/A	substantially reduced
54.56	Missing	40	Missing	Missing	15	126.612	43	('Yes', 'Severe')	('No', 'N/A')	('Reduced', 'Significant')	No	('Yes', 'Moderate')	N/A	substantially reduced
60.32	Missing	57	Missing	Missing	27	132.328	43	('Yes', 'Moderate')	('No', 'N/A')	('Reduced', 'Significant')	No	('Yes', 'Moderate')	('No', 'N/A')	substantially reduced
61.32	Missing	66	Missing	Missing	29	124.011	43	('Yes', 'Moderate')	('No', 'N/A')	('Reduced', 'Significant')	No	('Yes', 'Moderate')	N/A	substantially reduced
69.49	Missing	84	Missing	Missing	58	130.783	43	('Yes', 'Mild')	('No', 'N/A')	('Reduced', 'Significant')	No	('No', 'N/A')	N/A	substantially reduced
69.78	Missing	99.5	Missing	Missing	65	124.977	43	('Yes', 'Mild')	('No', 'N/A')	('Reduced', 'Significant')	No	('No', 'N/A')	N/A	substantially reduced
69.99	Missing	49	Missing	Missing	36	133.665	43	('Yes', 'Severe')	('No', 'N/A')	('Reduced', 'Significant')	No	('No', 'N/A')	N/A	substantially reduced
71.45	Missing	33	Missing	Missing	24	129.378	43	('No', 'N/A')	('No', 'N/A')	('Reduced', 'Significant')	No	('No', 'N/A')	N/A	substantially reduced
71.91	Missing	32	Missing	Missing	20	151.701	43	('No', 'N/A')	('No', 'N/A')	('Reduced', 'Significant')	No	('No', 'N/A')	N/A	substantially reduced
74.14	Missing	74	Missing	Missing	64	144.644	43	('No', 'N/A')	('No', 'N/A')	('Reduced', 'Significant')	No	('No', 'N/A')	N/A	substantially reduced
75.23	Missing	77	Missing	Missing	71	133.026	43	('No', 'N/A')	('No', 'N/A')	('Reduced', 'Significant')	No	('No', 'N/A')	N/A	substantially reduced
75.88	Missing	84	Missing	Missing	75	133.957	43	('No', 'N/A')	('No', 'N/A')	('Reduced', 'Significant')	No	('No', 'N/A')	N/A	substantially reduced
76.49	Missing	51	Missing	Missing	49	148.204	43	('No', 'N/A')	('No', 'N/A')	('Reduced', 'Significant')	No	('No', 'N/A')	N/A	substantially reduced
77	Missing	42	Missing	Missing	37	134.641	43	('No', 'N/A')	('No', 'N/A')	('Reduced', 'Significant')	No	('No', 'N/A')	N/A	substantially reduced
77.97	Missing	85	Missing	Missing	92	139.06	43	('No', 'N/A')	('No', 'N/A')	('Reduced', 'Significant')	No	('No', 'N/A')	N/A	substantially reduced
78.86	Missing	58	Missing	Missing	65	128.796	43	('No', 'N/A')	('No', 'N/A')	('Reduced', 'Significant')	No	('No', 'N/A')	N/A	substantially reduced
79.43	Missing	68	Missing	Missing	91	155.369	43	('No', 'N/A')	('No', 'N/A')	('Reduced', 'Significant')	No	('No', 'N/A')	N/A	substantially reduced
80.17	Missing	46	Missing	Missing	50	150.741	43	('No', 'N/A')	('No', 'N/A')	('Reduced', 'Significant')	No	('No', 'N/A')	N/A	substantially reduced
81.06	Missing	85	Missing	Missing	94	148.151	43	('No', 'N/A')	('No', 'N/A')	('Reduced', 'Significant')	No	('No', 'N/A')	N/A	substantially reduced
81.44	Missing	58	Missing	Missing	63	147.363	43	('No', 'N/A')	('No', 'N/A')	('Reduced', 'Significant')	No	('No', 'N/A')	N/A	substantially reduced
82.65	Missing	84	Missing	Missing	108	156.46	43	('No', 'N/A')	('No', 'N/A')	('Reduced', 'Significant')	No	('Yes', 'Mild')	N/A	substantially reduced
82.81	Missing	57	Missing	Missing	77	151.842	43	('No', 'N/A')	('No', 'N/A')	('Reduced', 'Significant')	No	('No', 'N/A')	N/A	substantially reduced
85.56	Missing	72	Missing	Missing	123	161.115	43	('No', 'N/A')	('No', 'N/A')	('Reduced', 'Significant')	No	('No', 'N/A')	N/A	substantially reduced
85.62	Missing	74	Missing	Missing	116	161.541	43	('No', 'N/A')	('No', 'N/A')	('Reduced', 'Significant')	No	('No', 'N/A')	N/A	substantially reduced
85.86	Missing	44	Missing	Missing	94	167.236	43	('No', 'N/A')	('No', 'N/A')	('Reduced', 'Significant')	No	('No', 'N/A')	N/A	substantially reduced
86.62	Missing	73	Missing	Missing	99	172.039	43	('No', 'N/A')	('No', 'N/A')	('Reduced', 'Significant')	No	('No', 'N/A')	('No', 'N/A')	normal
86.76	Missing	70	Missing	Missing	98	174.439	43	('No', 'N/A')	('No', 'N/A')	('Reduced', 'Significant')	No	('No', 'N/A')	N/A	substantially reduced
87.36	Missing	58	Missing	Missing	72	169.954	43	('No', 'N/A')	('No', 'N/A')	('Reduced', 'Significant')	No	('No', 'N/A')	N/A	substantially reduced
87.74	Missing	54	Missing	Missing	106	165.555	43	('No', 'N/A')	('No', 'N/A')	('Reduced', 'Significant')	No	('No', 'N/A')	N/A	substantially reduced
89.31	Missing	70	Missing	Missing	113	164.597	43	('No', 'N/A')	('No', 'N/A')	('Reduced', 'Significant')	No	('No', 'N/A')	N/A	substantially reduced
52.46	101	60.1	92.9	85.7	22.7	126.806	43.1	('Yes', 'Moderate')	('No', 'N/A')	('Reduced', 'Significant')	No	('Yes', 'Moderate')	('No', 'N/A')	substantially reduced
72.15	140.6	86.5	109.5	95.7	63	151.806	43.1	('No', 'N/A')	('No', 'N/A')	('Reduced', 'Significant')	No	('No', 'N/A')	('No', 'N/A')	normal
50.84	161.7	64.4	121.9	103.2	27.9	142.448	43.1	('Yes', 'Moderate')	('No', 'N/A')	('Reduced', 'Significant')	No	('Yes', 'Moderate')	('No', 'N/A')	substantially reduced
82.16	Missing	67.9	Missing	Missing	84.6	147.936	43.2	('No', 'N/A')	('No', 'N/A')	('Reduced', 'Significant')	No	('No', 'N/A')	N/A	substantially reduced
82.84	52.8	50.6	50.9	49.1	64.5	162.394	43.3	('No', 'N/A')	('Yes', 'Moderate')	('Reduced', 'Significant')	No	('No', 'N/A')	('Yes', 'Severe')	substantially reduced
39.59	183.4	31.2	116.3	61.2	12.5	141.235	43.3	('Yes', 'Severe')	('No', 'N/A')	('Reduced', 'Significant')	No	('Yes', 'Severe')	('No', 'N/A')	substantially reduced
83	33.2	60.5	49.3	57.6	71.3	162.355	43.4	('No', 'N/A')	('Yes', 'Moderate')	('Reduced', 'Significant')	No	('No', 'N/A')	('Yes', 'Moderate')	substantially reduced
29.76	135.2	32.8	106	91.9	10.3	153.323	43.6	('Yes', 'Severe')	('No', 'N/A')	('Reduced', 'Significant')	No	('Yes', 'Severe')	('No', 'N/A')	substantially reduced
83.02	76.2	62	66.2	61.6	69.4	159.953	43.7	('No', 'N/A')	('Yes', 'Mild')	('Reduced', 'Significant')	No	('No', 'N/A')	('Yes', 'Moderate')	normal
67.87	Missing	43.5	Missing	Missing	26.8	126.751	43.8	('Yes', 'Severe')	('No', 'N/A')	('Reduced', 'Significant')	No	('No', 'N/A')	N/A	normal
72.93	107.3	66.4	86.2	72.2	46.9	141.894	43.9	('No', 'N/A')	('No', 'N/A')	('Reduced', 'Significant')	No	('No', 'N/A')	('Yes', 'Mild')	substantially reduced
55.97	197.4	66.5	131.4	100.6	25	132.879	43.9	('Yes', 'Moderate')	('No', 'N/A')	('Reduced', 'Significant')	No	('Yes', 'Mild')	('No', 'N/A')	substantially reduced
91.29	52	46	44	40	114	185.739	44	('No', 'N/A')	('Yes', 'Moderate')	('Reduced', 'Significant')	No	('No', 'N/A')	('Yes', 'Moderate')	substantially reduced
61.55	47	37	50	51	20	173.788	44	('Yes', 'Severe')	('Yes', 'Moderate')	('Reduced', 'Significant')	No	('Yes', 'Moderate')	('Yes', 'Severe')	substantially reduced
76.67	32	62	51	65	53	143.222	44	('No', 'N/A')	('Yes', 'Mild')	('Reduced', 'Significant')	No	('Yes', 'Mild')	('Yes', 'Mild')	substantially reduced
83.59	43	50	51	53	61	152.202	44	('No', 'N/A')	('Yes', 'Moderate')	('Reduced', 'Significant')	No	('No', 'N/A')	('Yes', 'Moderate')	substantially reduced
74.72	76	40	53	42	34	138.807	44	('No', 'N/A')	('Yes', 'Moderate')	('Reduced', 'Significant')	No	('No', 'N/A')	('Yes', 'Moderate')	substantially reduced
85.68	53	58	55	54	113	162.514	44	('No', 'N/A')	('Yes', 'Moderate')	('Reduced', 'Significant')	No	('No', 'N/A')	('Yes', 'Moderate')	substantially reduced
83.45	33	80	58	75	97	157.544	44	('No', 'N/A')	('Yes', 'Mild')	('Reduced', 'Significant')	No	('No', 'N/A')	('Yes', 'Mild')	substantially reduced
82.32	64	57	63	62	52	164.386	44	('No', 'N/A')	('Yes', 'Mild')	('Reduced', 'Significant')	No	('No', 'N/A')	('Yes', 'Moderate')	substantially reduced
81.02	48	77	65	77	96	157.826	44	('No', 'N/A')	('Yes', 'Mild')	('Reduced', 'Significant')	No	('No', 'N/A')	('No', 'N/A')	substantially reduced
80.7	54	83	69	82	90	151.408	44	('No', 'N/A')	('Yes', 'Mild')	('Reduced', 'Significant')	No	('No', 'N/A')	('No', 'N/A')	substantially reduced
82.43	107	52	73	49	70	169.396	44	('No', 'N/A')	('Yes', 'Moderate')	('Reduced', 'Significant')	No	('No', 'N/A')	('Yes', 'Moderate')	substantially reduced
81.98	84	78	81	79	79	169.915	44	('No', 'N/A')	('No', 'N/A')	('Reduced', 'Significant')	No	('No', 'N/A')	('Yes', 'Mild')	substantially reduced
77.21	70	91	86	93	84	147.737	44	('No', 'N/A')	('No', 'N/A')	('Reduced', 'Significant')	No	('No', 'N/A')	('No', 'N/A')	substantially reduced
30.83	190	28	117	73	9	153.811	44	('Yes', 'Severe')	('No', 'N/A')	('Reduced', 'Significant')	No	('Yes', 'Severe')	('No', 'N/A')	substantially reduced
25.41	219	21	126	65	8	165.337	44	('Yes', 'Severe')	('No', 'N/A')	('Reduced', 'Significant')	No	('Yes', 'Severe')	('No', 'N/A')	substantially reduced
42.12	182	45	126	84	17	137.964	44	('Yes', 'Severe')	('No', 'N/A')	('Reduced', 'Significant')	No	('Yes', 'Severe')	('No', 'N/A')	substantially reduced
24.1	Missing	22	Missing	Missing	7	152.821	44	('Yes', 'Severe')	('No', 'N/A')	('Reduced', 'Significant')	No	('Yes', 'Severe')	('No', 'N/A')	substantially reduced
27.38	Missing	25	Missing	Missing	9	151.128	44	('Yes', 'Severe')	('No', 'N/A')	('Reduced', 'Significant')	No	('Yes', 'Severe')	('No', 'N/A')	substantially reduced
35.14	Missing	29	Missing	Missing	7	134.649	44	('Yes', 'Severe')	('No', 'N/A')	('Reduced', 'Significant')	No	('Yes', 'Severe')	('No', 'N/A')	substantially reduced
53.3	Missing	36	Missing	Missing	13	121.831	44	('Yes', 'Severe')	('No', 'N/A')	('Reduced', 'Significant')	No	('Yes', 'Moderate')	N/A	substantially reduced
69.73	Missing	71	Missing	Missing	54	136.581	44	('Yes', 'Moderate')	('No', 'N/A')	('Reduced', 'Significant')	No	('No', 'N/A')	N/A	substantially reduced
69.9	Missing	30	Missing	Missing	16	126.342	44	('Yes', 'Severe')	('No', 'N/A')	('Reduced', 'Significant')	No	('Yes', 'Moderate')	N/A	substantially reduced
70.41	Missing	89.7	Missing	Missing	57.7	127.409	44	('No', 'N/A')	('No', 'N/A')	('Reduced', 'Significant')	Yes	('No', 'N/A')	('No', 'N/A')	substantially reduced
72.4	Missing	64	Missing	Missing	44	114.8	44	('No', 'N/A')	('No', 'N/A')	('Reduced', 'Significant')	Yes	('No', 'N/A')	N/A	substantially reduced
74.15	Missing	50	Missing	Missing	38	144.694	44	('No', 'N/A')	('No', 'N/A')	('Reduced', 'Significant')	No	('No', 'N/A')	N/A	substantially reduced
74.73	Missing	71	Missing	Missing	63	156.363	44	('No', 'N/A')	('No', 'N/A')	('Reduced', 'Significant')	No	('No', 'N/A')	('No', 'N/A')	substantially reduced
75.91	Missing	79	Missing	Missing	70	151.225	44	('No', 'N/A')	('No', 'N/A')	('Reduced', 'Significant')	No	('No', 'N/A')	N/A	substantially reduced
78.91	Missing	90	Missing	Missing	90	154.591	44	('No', 'N/A')	('No', 'N/A')	('Reduced', 'Significant')	No	('No', 'N/A')	N/A	substantially reduced
79.87	Missing	53	Missing	Missing	55	154.42	44	('No', 'N/A')	('No', 'N/A')	('Reduced', 'Significant')	No	('No', 'N/A')	N/A	substantially reduced
80.93	Missing	40	Missing	Missing	53	150.034	44	('No', 'N/A')	('No', 'N/A')	('Reduced', 'Significant')	No	('No', 'N/A')	N/A	substantially reduced
81.03	Missing	63	Missing	Missing	75	156.122	44	('No', 'N/A')	('No', 'N/A')	('Reduced', 'Significant')	No	('No', 'N/A')	N/A	substantially reduced
81.6	Missing	76	Missing	Missing	109	147.277	44	('No', 'N/A')	('No', 'N/A')	('Reduced', 'Significant')	No	('No', 'N/A')	N/A	substantially reduced
81.61	Missing	69	Missing	Missing	80	153.323	44	('No', 'N/A')	('No', 'N/A')	('Reduced', 'Significant')	No	('No', 'N/A')	N/A	substantially reduced
82.92	Missing	54	Missing	Missing	76	155.667	44	('No', 'N/A')	('No', 'N/A')	('Reduced', 'Significant')	No	('No', 'N/A')	N/A	substantially reduced
84.21	Missing	80	Missing	Missing	127	173.377	44	('No', 'N/A')	('No', 'N/A')	('Reduced', 'Significant')	No	('No', 'N/A')	N/A	substantially reduced
85.42	Missing	62	Missing	Missing	111	164.151	44	('No', 'N/A')	('No', 'N/A')	('Reduced', 'Significant')	No	('No', 'N/A')	N/A	substantially reduced
86.21	Missing	70	Missing	Missing	98	161.896	44	('No', 'N/A')	('No', 'N/A')	('Reduced', 'Significant')	No	('No', 'N/A')	N/A	substantially reduced
86.51	Missing	65	Missing	Missing	133	175.625	44	('No', 'N/A')	('No', 'N/A')	('Reduced', 'Significant')	No	('No', 'N/A')	N/A	substantially reduced
88.28	Missing	36	Missing	Missing	53	172.847	44	('No', 'N/A')	('No', 'N/A')	('Reduced', 'Significant')	No	('No', 'N/A')	N/A	substantially reduced
69.18	99.2	46.2	72.4	49.5	29.1	123.017	44.2	('Yes', 'Severe')	('Yes', 'Moderate')	('Reduced', 'Significant')	No	('No', 'N/A')	('Yes', 'Moderate')	substantially reduced
77.75	69.6	82.3	76.1	81.7	80.4	148.051	44.2	('No', 'N/A')	('Yes', 'Mild')	('Reduced', 'Significant')	No	('No', 'N/A')	('Yes', 'Mild')	substantially reduced
26.04	221.5	26.3	135.2	87.2	8	160.924	44.3	('Yes', 'Severe')	('No', 'N/A')	('Reduced', 'Significant')	No	('Yes', 'Severe')	('No', 'N/A')	substantially reduced
66.07	99.6	83.5	100.1	102.5	46.2	128.828	44.4	('Yes', 'Mild')	('No', 'N/A')	('Reduced', 'Significant')	No	('No', 'N/A')	('No', 'N/A')	normal
74.88	90.4	45.1	66.9	49.3	35.9	141.24	44.6	('No', 'N/A')	('Yes', 'Moderate')	('Reduced', 'Significant')	No	('No', 'N/A')	('Yes', 'Moderate')	substantially reduced
56.91	132.3	63	108.1	92.4	16.1	141.048	44.7	('Yes', 'Moderate')	('No', 'N/A')	('Reduced', 'Significant')	No	('Yes', 'Moderate')	('No', 'N/A')	substantially reduced
70.88	96.2	64.4	81.3	74.2	42.9	122.578	44.9	('No', 'N/A')	('No', 'N/A')	('Reduced', 'Significant')	Yes	('No', 'N/A')	('No', 'N/A')	substantially reduced
90.6	43	39	37	34	129	174.306	45	('No', 'N/A')	('Yes', 'Severe')	('Reduced', 'Significant')	No	('No', 'N/A')	('Yes', 'Severe')	substantially reduced
83.09	59	42	48	41	51	160.851	45	('No', 'N/A')	('Yes', 'Moderate')	('Reduced', 'Significant')	No	('No', 'N/A')	('Yes', 'Moderate')	substantially reduced
66.6	54	44	50	47	38	148.83	45	('Yes', 'Severe')	('Yes', 'Moderate')	('Reduced', 'Significant')	No	('No', 'N/A')	('Yes', 'Moderate')	substantially reduced
82.12	49	61	53	56	74	162.011	45	('No', 'N/A')	('Yes', 'Moderate')	('Reduced', 'Significant')	No	('No', 'N/A')	('Yes', 'Moderate')	substantially reduced
75.2	32	81	55	80	83	145.872	45	('No', 'N/A')	('Yes', 'Mild')	('Reduced', 'Significant')	No	('No', 'N/A')	('Yes', 'Mild')	substantially reduced
84.65	40	81	59	72	125	158.989	45	('No', 'N/A')	('Yes', 'Mild')	('Reduced', 'Significant')	No	('No', 'N/A')	('Yes', 'Mild')	substantially reduced
67.04	65	49	63	63	22	128.33	45	('Yes', 'Severe')	('Yes', 'Mild')	('Reduced', 'Significant')	No	('Yes', 'Moderate')	('Yes', 'Mild')	substantially reduced
76.75	92	45	64	52	41	134.144	45	('No', 'N/A')	('Yes', 'Moderate')	('Reduced', 'Significant')	No	('No', 'N/A')	('Yes', 'Moderate')	substantially reduced
84.69	85	68	68	60	73	140.503	45	('No', 'N/A')	('Yes', 'Mild')	('Reduced', 'Significant')	No	('No', 'N/A')	('Yes', 'Mild')	substantially reduced
55.15	108	38	78	58	18	141.459	45	('Yes', 'Severe')	('Yes', 'Moderate')	('Reduced', 'Significant')	No	('Yes', 'Moderate')	('Yes', 'Mild')	substantially reduced
80.44	63	77	80	87	66	161.671	45	('No', 'N/A')	('No', 'N/A')	('Reduced', 'Significant')	No	('No', 'N/A')	('No', 'N/A')	substantially reduced
87.57	140	71	95	69	68	187.562	45	('No', 'N/A')	('No', 'N/A')	('Reduced', 'Significant')	No	('No', 'N/A')	('No', 'N/A')	substantially reduced
66.42	91	82	97	97	40	120.961	45	('Yes', 'Mild')	('No', 'N/A')	('Reduced', 'Significant')	No	('Yes', 'Mild')	('No', 'N/A')	substantially reduced
48.47	127	61	111	100	16	124.091	45	('Yes', 'Moderate')	('No', 'N/A')	('Reduced', 'Significant')	No	('Yes', 'Moderate')	('No', 'N/A')	substantially reduced
47.12	166	51	119	83	21	138.679	45	('Yes', 'Moderate')	('No', 'N/A')	('Reduced', 'Significant')	No	('Yes', 'Moderate')	('No', 'N/A')	substantially reduced
29.4	187	29	123	80	7	143.835	45	('Yes', 'Severe')	('No', 'N/A')	('Reduced', 'Significant')	No	('Yes', 'Severe')	('No', 'N/A')	substantially reduced
66.7	222	93	146	110	53	133.321	45	('Yes', 'Mild')	('No', 'N/A')	('Reduced', 'Significant')	No	('Yes', 'Mild')	('No', 'N/A')	substantially reduced
37.95	Missing	42	Missing	Missing	9	149.167	45	('Yes', 'Severe')	('No', 'N/A')	('Reduced', 'Significant')	No	('Yes', 'Severe')	N/A	substantially reduced
38.52	Missing	42	Missing	Missing	15	144.646	45	('Yes', 'Severe')	('No', 'N/A')	('Reduced', 'Significant')	No	('Yes', 'Severe')	N/A	substantially reduced
40.95	Missing	25	Missing	Missing	9	149.714	45	('Yes', 'Severe')	('No', 'N/A')	('Reduced', 'Significant')	No	('Yes', 'Severe')	N/A	substantially reduced
45.21	Missing	44	Missing	Missing	14	128.83	45	('Yes', 'Severe')	('No', 'N/A')	('Reduced', 'Significant')	No	('Yes', 'Moderate')	N/A	substantially reduced
69.04	Missing	40	Missing	Missing	23	126.988	45	('Yes', 'Severe')	('No', 'N/A')	('Reduced', 'Significant')	No	('Yes', 'Moderate')	N/A	substantially reduced
73.79	Missing	92	Missing	Missing	71	145.415	45	('No', 'N/A')	('No', 'N/A')	('Reduced', 'Significant')	No	('No', 'N/A')	N/A	substantially reduced
74.47	Missing	71	Missing	Missing	60	142.36	45	('No', 'N/A')	('No', 'N/A')	('Reduced', 'Significant')	No	('No', 'N/A')	N/A	substantially reduced
74.55	Missing	95	Missing	Missing	77	142.361	45	('No', 'N/A')	('No', 'N/A')	('Reduced', 'Significant')	No	('No', 'N/A')	N/A	substantially reduced
77.28	Missing	73	Missing	Missing	79	145.118	45	('No', 'N/A')	('No', 'N/A')	('Reduced', 'Significant')	No	('No', 'N/A')	('No', 'N/A')	substantially reduced
79.69	Missing	52	Missing	Missing	66	147.257	45	('No', 'N/A')	('No', 'N/A')	('Reduced', 'Significant')	No	('No', 'N/A')	N/A	substantially reduced
81.22	Missing	47	Missing	Missing	53	151.197	45	('No', 'N/A')	('No', 'N/A')	('Reduced', 'Significant')	No	('No', 'N/A')	N/A	substantially reduced
82.39	Missing	63	Missing	Missing	79	171.864	45	('No', 'N/A')	('No', 'N/A')	('Reduced', 'Significant')	No	('No', 'N/A')	N/A	substantially reduced
82.82	Missing	68	Missing	Missing	90	154.121	45	('No', 'N/A')	('No', 'N/A')	('Reduced', 'Significant')	No	('No', 'N/A')	N/A	substantially reduced
83.75	Missing	91	Missing	Missing	136	167.484	45	('No', 'N/A')	('No', 'N/A')	('Reduced', 'Significant')	No	('No', 'N/A')	N/A	substantially reduced
85.07	Missing	66	Missing	Missing	95	157.355	45	('No', 'N/A')	('No', 'N/A')	('Reduced', 'Significant')	No	('No', 'N/A')	N/A	borderline reduced
86.69	Missing	90	Missing	Missing	167	158.794	45	('No', 'N/A')	('No', 'N/A')	('Reduced', 'Significant')	No	('No', 'N/A')	N/A	substantially reduced
86.78	Missing	90	Missing	Missing	161	163.707	45	('No', 'N/A')	('No', 'N/A')	('Reduced', 'Significant')	No	('No', 'N/A')	N/A	substantially reduced
86.93	Missing	93	Missing	Missing	112	175.496	45	('No', 'N/A')	('No', 'N/A')	('Reduced', 'Significant')	No	('No', 'N/A')	N/A	substantially reduced
41.44	127.4	48.2	109.9	97	21.3	137.136	45.1	('Yes', 'Severe')	('No', 'N/A')	('Reduced', 'Significant')	No	('No', 'N/A')	('No', 'N/A')	normal
32.68	278.2	33.3	140.7	79.6	9.3	153.002	45.1	('Yes', 'Severe')	('No', 'N/A')	('Reduced', 'Significant')	No	('Yes', 'Severe')	('No', 'N/A')	substantially reduced
85.21	68.5	88.6	75.7	86.6	130.4	163.766	45.2	('No', 'N/A')	('Yes', 'Mild')	('Reduced', 'Significant')	No	('No', 'N/A')	('No', 'N/A')	substantially reduced
60.13	69	66.8	77.9	84.1	30.6	125.774	45.2	('Yes', 'Moderate')	('Yes', 'Mild')	('Reduced', 'Significant')	No	('Yes', 'Moderate')	('No', 'N/A')	substantially reduced
87.79	Missing	72.1	Missing	Missing	128.6	179.354	45.3	('No', 'N/A')	('No', 'N/A')	('Reduced', 'Significant')	No	('No', 'N/A')	('No', 'N/A')	normal
27.19	180.5	20.7	108.9	59.6	7.3	158.657	45.4	('Yes', 'Severe')	('No', 'N/A')	('Reduced', 'Significant')	No	('Yes', 'Severe')	('No', 'N/A')	substantially reduced
76.54	Missing	63.7	Missing	Missing	41.4	147.275	45.7	('No', 'N/A')	('No', 'N/A')	('Reduced', 'Significant')	No	('No', 'N/A')	N/A	substantially reduced
30.52	Missing	24.2	Missing	Missing	8.7	150.447	45.8	('Yes', 'Severe')	('No', 'N/A')	('Reduced', 'Significant')	No	('Yes', 'Severe')	N/A	substantially reduced
84.72	72	31	42	29	55	162.71	46	('No', 'N/A')	('Yes', 'Severe')	('Reduced', 'Significant')	No	('No', 'N/A')	('Yes', 'Severe')	substantially reduced
80.84	51	41	43	39	49	144.981	46	('No', 'N/A')	('Yes', 'Severe')	('Reduced', 'Significant')	No	('No', 'N/A')	('Yes', 'Severe')	substantially reduced
78.56	48	46	46	45	41	158.367	46	('No', 'N/A')	('Yes', 'Moderate')	('Reduced', 'Significant')	No	('No', 'N/A')	('Yes', 'Moderate')	substantially reduced
81.38	46	52	49	52	67	154.346	46	('No', 'N/A')	('Yes', 'Moderate')	('Reduced', 'Significant')	No	('No', 'N/A')	('Yes', 'Moderate')	substantially reduced
83.32	78	32	49	31	41	153.036	46	('No', 'N/A')	('Yes', 'Severe')	('Reduced', 'Significant')	No	('No', 'N/A')	('Yes', 'Severe')	substantially reduced
78.05	44	56	51	55	47	128.588	46	('No', 'N/A')	('Yes', 'Moderate')	('Reduced', 'Significant')	Yes	('No', 'N/A')	('Yes', 'Moderate')	substantially reduced
75.75	60	46	52	49	37	142.965	46	('No', 'N/A')	('Yes', 'Moderate')	('Reduced', 'Significant')	No	('No', 'N/A')	('Yes', 'Moderate')	substantially reduced
77.99	52	50	52	52	54	144.552	46	('No', 'N/A')	('Yes', 'Moderate')	('Reduced', 'Significant')	No	('No', 'N/A')	('Yes', 'Moderate')	substantially reduced
73.65	59	55	58	57	45	138.187	46	('No', 'N/A')	('Yes', 'Moderate')	('Reduced', 'Significant')	No	('No', 'N/A')	('Yes', 'Moderate')	substantially reduced
72.99	49	62	59	65	46	140.332	46	('No', 'N/A')	('Yes', 'Mild')	('Reduced', 'Significant')	No	('No', 'N/A')	('Yes', 'Mild')	substantially reduced
82.83	47	62	62	69	83	161.006	46	('No', 'N/A')	('Yes', 'Mild')	('Reduced', 'Significant')	No	('No', 'N/A')	('Yes', 'Mild')	substantially reduced
84.79	36	81	63	78	126	176.594	46	('No', 'N/A')	('Yes', 'Mild')	('Reduced', 'Significant')	No	('No', 'N/A')	('Yes', 'Mild')	substantially reduced
76.99	61	64	64	67	50	140.898	46	('No', 'N/A')	('Yes', 'Mild')	('Reduced', 'Significant')	No	('No', 'N/A')	('Yes', 'Mild')	substantially reduced
79.22	90	59	69	61	50	153.795	46	('No', 'N/A')	('Yes', 'Mild')	('Reduced', 'Significant')	No	('No', 'N/A')	('Yes', 'Mild')	substantially reduced
76.16	68	64	70	70	49	143.425	46	('No', 'N/A')	('Yes', 'Mild')	('Reduced', 'Significant')	No	('No', 'N/A')	('Yes', 'Mild')	substantially reduced
78.52	83	62	70	59	64	141.848	46	('No', 'N/A')	('Yes', 'Moderate')	('Reduced', 'Significant')	No	('No', 'N/A')	('Yes', 'Moderate')	substantially reduced
75.95	79	63	71	68	62	144.773	46	('No', 'N/A')	('Yes', 'Mild')	('Reduced', 'Significant')	No	('No', 'N/A')	('Yes', 'Mild')	substantially reduced
50.3	115	30	72	46	17	144.194	46	('Yes', 'Severe')	('Yes', 'Moderate')	('Reduced', 'Significant')	No	('Yes', 'Severe')	('No', 'N/A')	substantially reduced
81.97	94	64	75	70	50	173.238	46	('No', 'N/A')	('Yes', 'Mild')	('Reduced', 'Significant')	No	('No', 'N/A')	('No', 'N/A')	substantially reduced
63.57	96	58	78	69	27	124.436	46	('Yes', 'Moderate')	('Yes', 'Mild')	('Reduced', 'Significant')	No	('Yes', 'Moderate')	('Yes', 'Mild')	substantially reduced
64.73	104	64	85	75	36	127.386	46	('Yes', 'Moderate')	('No', 'N/A')	('Reduced', 'Significant')	No	('Yes', 'Moderate')	('No', 'N/A')	substantially reduced
81.24	108	103	104	103	117	175.139	46	('No', 'N/A')	('No', 'N/A')	('Reduced', 'Significant')	No	('No', 'N/A')	('No', 'N/A')	substantially reduced
40.92	199	48	133	96	14	144.526	46	('Yes', 'Severe')	('No', 'N/A')	('Reduced', 'Significant')	No	('Yes', 'Moderate')	('No', 'N/A')	substantially reduced
33.08	Missing	32	Missing	Missing	13	156.252	46	('Yes', 'Severe')	('No', 'N/A')	('Reduced', 'Significant')	No	('Yes', 'Severe')	('No', 'N/A')	substantially reduced
47.08	Missing	27	Missing	Missing	9	142.467	46	('Yes', 'Severe')	('No', 'N/A')	('Reduced', 'Significant')	No	('No', 'N/A')	N/A	substantially reduced
49.63	Missing	28	Missing	Missing	18	156.723	46	('Yes', 'Severe')	('No', 'N/A')	('Reduced', 'Significant')	No	('Yes', 'Moderate')	N/A	substantially reduced
50.81	Missing	29	Missing	Missing	10	139.94	46	('Yes', 'Severe')	('No', 'N/A')	('Reduced', 'Significant')	No	('Yes', 'Severe')	N/A	substantially reduced
53.63	Missing	31	Missing	Missing	8	125.258	46	('Yes', 'Severe')	('No', 'N/A')	('Reduced', 'Significant')	No	('Yes', 'Severe')	N/A	substantially reduced
65.78	Missing	72	Missing	Missing	39	124.967	46	('Yes', 'Moderate')	('No', 'N/A')	('Reduced', 'Significant')	No	('Yes', 'Moderate')	N/A	substantially reduced
66.22	Missing	43	Missing	Missing	29	131.378	46	('Yes', 'Severe')	('No', 'N/A')	('Reduced', 'Significant')	No	('No', 'N/A')	N/A	substantially reduced
67.79	Missing	62	Missing	Missing	34	129.9	46	('Yes', 'Moderate')	('No', 'N/A')	('Reduced', 'Significant')	No	('Yes', 'Moderate')	N/A	substantially reduced
68.85	Missing	38	Missing	Missing	18	115.05	46	('Yes', 'Severe')	('No', 'N/A')	('Reduced', 'Significant')	No	('Yes', 'Moderate')	N/A	substantially reduced
70.56	Missing	38	Missing	Missing	24	134.331	46	('No', 'N/A')	('No', 'N/A')	('Reduced', 'Significant')	No	('No', 'N/A')	N/A	substantially reduced
70.71	Missing	54	Missing	Missing	39	131.656	46	('No', 'N/A')	('No', 'N/A')	('Reduced', 'Significant')	No	('No', 'N/A')	N/A	substantially reduced
73.46	Missing	109	Missing	Missing	94	144.908	46	('No', 'N/A')	('No', 'N/A')	('Reduced', 'Significant')	No	('No', 'N/A')	N/A	substantially reduced
74.11	Missing	69	Missing	Missing	60	138.671	46	('No', 'N/A')	('No', 'N/A')	('Reduced', 'Significant')	No	('No', 'N/A')	N/A	substantially reduced
75.59	Missing	81	Missing	Missing	75	135.367	46	('No', 'N/A')	('No', 'N/A')	('Reduced', 'Significant')	No	('No', 'N/A')	N/A	substantially reduced
79.88	Missing	83	Missing	Missing	84	161.96	46	('No', 'N/A')	('No', 'N/A')	('Reduced', 'Significant')	No	('No', 'N/A')	N/A	substantially reduced
79.92	Missing	48	Missing	Missing	45	145.301	46	('No', 'N/A')	('No', 'N/A')	('Reduced', 'Significant')	No	('No', 'N/A')	N/A	substantially reduced
82.09	Missing	67	Missing	Missing	88	163.599	46	('No', 'N/A')	('No', 'N/A')	('Reduced', 'Significant')	No	('No', 'N/A')	N/A	substantially reduced
82.49	Missing	66	Missing	Missing	96	152.799	46	('No', 'N/A')	('No', 'N/A')	('Reduced', 'Significant')	No	('No', 'N/A')	N/A	substantially reduced
83.49	Missing	65	Missing	Missing	92	159.993	46	('No', 'N/A')	('No', 'N/A')	('Reduced', 'Significant')	No	('No', 'N/A')	N/A	substantially reduced
70.92	91.1	63.3	77.1	70.9	40.8	129.303	46.1	('No', 'N/A')	('Yes', 'Mild')	('Reduced', 'Significant')	No	('Yes', 'Mild')	('No', 'N/A')	substantially reduced
50.32	114	52.8	98.3	91	21.9	132.403	46.1	('Yes', 'Moderate')	('No', 'N/A')	('Reduced', 'Significant')	No	('Yes', 'Moderate')	('No', 'N/A')	substantially reduced
59.93	90.7	64.6	87.1	88.2	25.9	128.441	46.2	('Yes', 'Moderate')	('No', 'N/A')	('Reduced', 'Significant')	No	('Yes', 'Moderate')	('No', 'N/A')	substantially reduced
46.24	Missing	55.6	Missing	Missing	24.1	148.897	46.2	('Yes', 'Moderate')	('No', 'N/A')	('Reduced', 'Significant')	No	('Yes', 'Moderate')	N/A	substantially reduced
62.69	76.8	40.1	58.5	48.2	20	120.341	46.4	('Yes', 'Severe')	('Yes', 'Moderate')	('Reduced', 'Significant')	No	('Yes', 'Severe')	('Yes', 'Moderate')	substantially reduced
42.35	167.9	46.7	112.6	85.9	12.8	137.06	46.4	('Yes', 'Severe')	('No', 'N/A')	('Reduced', 'Significant')	No	('Yes', 'Severe')	('No', 'N/A')	substantially reduced
45.08	180.4	46.5	116.4	77.1	16.4	139.104	46.4	('Yes', 'Severe')	('No', 'N/A')	('Reduced', 'Significant')	No	('No', 'N/A')	('No', 'N/A')	normal
77.74	71	51.9	59.9	55.4	44.5	159.209	46.6	('No', 'N/A')	('Yes', 'Moderate')	('Reduced', 'Significant')	No	('No', 'N/A')	('Yes', 'Moderate')	substantially reduced
81.63	60.7	55.1	56.2	52.6	68.5	144.554	46.7	('No', 'N/A')	('Yes', 'Moderate')	('Reduced', 'Significant')	No	('No', 'N/A')	('Yes', 'Moderate')	substantially reduced
69.99	76.8	57	66.1	61.1	46.2	155.659	46.8	('Yes', 'Moderate')	('Yes', 'Mild')	('Reduced', 'Significant')	No	('No', 'N/A')	('No', 'N/A')	substantially reduced
48.1	127.1	42.5	94.1	64	15.2	123.329	46.8	('Yes', 'Severe')	('No', 'N/A')	('Reduced', 'Significant')	No	('Yes', 'Moderate')	('No', 'N/A')	substantially reduced
83.4	Missing	89.1	Missing	Missing	124.4	168.458	46.9	('No', 'N/A')	('No', 'N/A')	('Reduced', 'Significant')	No	('No', 'N/A')	N/A	normal
87.18	42	52	46	49	88	167.09	47	('No', 'N/A')	('Yes', 'Moderate')	('Reduced', 'Significant')	No	('No', 'N/A')	('Yes', 'Moderate')	substantially reduced
80.88	42.8	55.4	48.7	53.1	69.3	138.779	47	('No', 'N/A')	('Yes', 'Moderate')	('Reduced', 'Significant')	No	('No', 'N/A')	('Yes', 'Severe')	normal
69.33	61	37	50	44	26	132.144	47	('Yes', 'Severe')	('Yes', 'Moderate')	('Reduced', 'Significant')	No	('Yes', 'Mild')	('Yes', 'Moderate')	substantially reduced
89.11	43	69	55	62	148	172.646	47	('No', 'N/A')	('Yes', 'Mild')	('Reduced', 'Significant')	No	('No', 'N/A')	('Yes', 'Moderate')	substantially reduced
78.51	45	63	56	65	58	132.509	47	('No', 'N/A')	('Yes', 'Mild')	('Reduced', 'Significant')	No	('No', 'N/A')	('Yes', 'Mild')	substantially reduced
77.17	59	57	62	64	56	140.157	47	('No', 'N/A')	('Yes', 'Mild')	('Reduced', 'Significant')	No	('No', 'N/A')	('Yes', 'Mild')	substantially reduced
84.42	83	53	62	55	52	173.165	47	('No', 'N/A')	('Yes', 'Moderate')	('Reduced', 'Significant')	No	('No', 'N/A')	('Yes', 'Moderate')	substantially reduced
63.49	51	65	64	75	32	124.838	47	('Yes', 'Moderate')	('Yes', 'Mild')	('Reduced', 'Significant')	No	('Yes', 'Mild')	('Yes', 'Mild')	substantially reduced
82.29	49	79	65	75	116	160.632	47	('No', 'N/A')	('Yes', 'Mild')	('Reduced', 'Significant')	No	('No', 'N/A')	('No', 'N/A')	substantially reduced
55.15	92	35	67	47	16	135.401	47	('Yes', 'Severe')	('Yes', 'Moderate')	('Reduced', 'Significant')	No	('No', 'N/A')	('Yes', 'Moderate')	substantially reduced
77.47	85	78	82	83	60	145.119	47	('No', 'N/A')	('No', 'N/A')	('Reduced', 'Significant')	No	('No', 'N/A')	('No', 'N/A')	substantially reduced
67.42	109	76	95	89	42	126.204	47	('Yes', 'Moderate')	('No', 'N/A')	('Reduced', 'Significant')	No	('Yes', 'Moderate')	('No', 'N/A')	substantially reduced
72.22	77	112	97	116	85	148.093	47	('No', 'N/A')	('No', 'N/A')	('Reduced', 'Significant')	No	('No', 'N/A')	('No', 'N/A')	substantially reduced
49.25	158	44	106	70	13	130.458	47	('Yes', 'Severe')	('No', 'N/A')	('Reduced', 'Significant')	No	('Yes', 'Severe')	('No', 'N/A')	substantially reduced
72.97	130	91	108	97	63	125.701	47	('No', 'N/A')	('No', 'N/A')	('Reduced', 'Significant')	No	('No', 'N/A')	('No', 'N/A')	substantially reduced
42.33	181	36	112	78	14	138.688	47	('Yes', 'Severe')	('No', 'N/A')	('Reduced', 'Significant')	No	('Yes', 'Severe')	('No', 'N/A')	substantially reduced
39.7	311	23	116	52	5	127.175	47	('Yes', 'Severe')	('No', 'N/A')	('Reduced', 'Significant')	No	('Yes', 'Severe')	('No', 'N/A')	substantially reduced
26.99	237	20	120	57	7	158.583	47	('Yes', 'Severe')	('No', 'N/A')	('Reduced', 'Significant')	No	('No', 'N/A')	('No', 'N/A')	normal
23.93	211	21	127	71	8	170.506	47	('Yes', 'Severe')	('No', 'N/A')	('Reduced', 'Significant')	No	('Yes', 'Severe')	('No', 'N/A')	substantially reduced
34.19	Missing	36	Missing	Missing	9	143.638	47	('Yes', 'Severe')	('No', 'N/A')	('Reduced', 'Significant')	No	('Yes', 'Severe')	N/A	substantially reduced
46.08	Missing	37	Missing	Missing	13	129.858	47	('Yes', 'Severe')	('No', 'N/A')	('Reduced', 'Significant')	No	('Yes', 'Severe')	N/A	substantially reduced
56.44	Missing	120	Missing	Missing	45	122.143	47	('Yes', 'Mild')	('No', 'N/A')	('Reduced', 'Significant')	No	('Yes', 'Mild')	N/A	substantially reduced
62.12	Missing	77	Missing	Missing	33	122.959	47	('Yes', 'Moderate')	('No', 'N/A')	('Reduced', 'Significant')	No	('Yes', 'Moderate')	N/A	substantially reduced
63.15	Missing	35	Missing	Missing	22	139.082	47	('Yes', 'Severe')	('No', 'N/A')	('Reduced', 'Significant')	No	('No', 'N/A')	N/A	substantially reduced
69.73	Missing	70	Missing	Missing	40	127.545	47	('Yes', 'Moderate')	('No', 'N/A')	('Reduced', 'Significant')	No	('Yes', 'Moderate')	N/A	substantially reduced
70.86	Missing	85	Missing	Missing	63	128.655	47	('No', 'N/A')	('No', 'N/A')	('Reduced', 'Significant')	No	('No', 'N/A')	N/A	substantially reduced
72.08	Missing	95.8	Missing	Missing	69.5	130.461	47	('No', 'N/A')	('No', 'N/A')	('Reduced', 'Significant')	No	('No', 'N/A')	N/A	substantially reduced
75.28	Missing	45	Missing	Missing	36	147.359	47	('No', 'N/A')	('No', 'N/A')	('Reduced', 'Significant')	No	('No', 'N/A')	N/A	substantially reduced
76.83	Missing	60	Missing	Missing	63	122.901	47	('No', 'N/A')	('No', 'N/A')	('Reduced', 'Significant')	No	('No', 'N/A')	N/A	substantially reduced
78.22	Missing	72	Missing	Missing	74	137.558	47	('No', 'N/A')	('No', 'N/A')	('Reduced', 'Significant')	No	('No', 'N/A')	N/A	substantially reduced
78.6	Missing	59	Missing	Missing	58	151.579	47	('No', 'N/A')	('No', 'N/A')	('Reduced', 'Significant')	No	('No', 'N/A')	N/A	substantially reduced
78.66	Missing	46	Missing	Missing	47	143.414	47	('No', 'N/A')	('No', 'N/A')	('Reduced', 'Significant')	No	('No', 'N/A')	N/A	substantially reduced
80.23	Missing	76	Missing	Missing	91	155.466	47	('No', 'N/A')	('No', 'N/A')	('Reduced', 'Significant')	No	('No', 'N/A')	N/A	substantially reduced
80.9	Missing	67	Missing	Missing	96	144.902	47	('No', 'N/A')	('No', 'N/A')	('Reduced', 'Significant')	No	('No', 'N/A')	N/A	substantially reduced
82.37	Missing	68	Missing	Missing	102	174.638	47	('No', 'N/A')	('No', 'N/A')	('Reduced', 'Significant')	No	('No', 'N/A')	N/A	substantially reduced
82.66	Missing	57	Missing	Missing	74	153.11	47	('No', 'N/A')	('No', 'N/A')	('Reduced', 'Significant')	No	('No', 'N/A')	('No', 'N/A')	normal
82.8	Missing	53	Missing	Missing	96	146.807	47	('No', 'N/A')	('No', 'N/A')	('Reduced', 'Significant')	No	('No', 'N/A')	N/A	substantially reduced
83.22	Missing	49	Missing	Missing	73	155.436	47	('No', 'N/A')	('No', 'N/A')	('Reduced', 'Significant')	No	('No', 'N/A')	N/A	substantially reduced
83.79	Missing	73	Missing	Missing	110	153.317	47	('No', 'N/A')	('No', 'N/A')	('Reduced', 'Significant')	No	('No', 'N/A')	N/A	substantially reduced
84.17	Missing	63	Missing	Missing	86	153.826	47	('No', 'N/A')	('No', 'N/A')	('Reduced', 'Significant')	No	('No', 'N/A')	N/A	substantially reduced
84.48	Missing	94	Missing	Missing	138	166.239	47	('No', 'N/A')	('No', 'N/A')	('Reduced', 'Significant')	No	('No', 'N/A')	N/A	substantially reduced
84.9	Missing	52	Missing	Missing	55	153.975	47	('No', 'N/A')	('No', 'N/A')	('Reduced', 'Significant')	No	('No', 'N/A')	N/A	substantially reduced
84.98	Missing	89	Missing	Missing	129	160.572	47	('No', 'N/A')	('No', 'N/A')	('Reduced', 'Significant')	No	('No', 'N/A')	N/A	substantially reduced
85.2	Missing	78	Missing	Missing	105	161.991	47	('No', 'N/A')	('No', 'N/A')	('Reduced', 'Significant')	No	('No', 'N/A')	('No', 'N/A')	substantially reduced
92.96	Missing	50	Missing	Missing	68	167.468	47	('No', 'N/A')	('No', 'N/A')	('Reduced', 'Significant')	No	('No', 'N/A')	N/A	substantially reduced
82.86	52.8	84	71.1	81	112	173.566	47.1	('No', 'N/A')	('Yes', 'Mild')	('Reduced', 'Significant')	No	('No', 'N/A')	('No', 'N/A')	substantially reduced
75.99	63.5	84.6	73.6	84.3	81.3	143.829	47.1	('No', 'N/A')	('Yes', 'Mild')	('Reduced', 'Significant')	No	('No', 'N/A')	('Yes', 'Mild')	substantially reduced
69.3	82.8	85.2	85.8	89.9	60.5	124.207	47.2	('Yes', 'Mild')	('No', 'N/A')	('Reduced', 'Significant')	No	('Yes', 'Mild')	('No', 'N/A')	substantially reduced
56.85	130.9	69.6	109.4	90.8	33.6	133.273	47.2	('Yes', 'Moderate')	('No', 'N/A')	('Reduced', 'Significant')	No	('Yes', 'Moderate')	('No', 'N/A')	substantially reduced
81.57	49.9	61	56	62.7	56.9	155.091	47.3	('No', 'N/A')	('Yes', 'Mild')	('Reduced', 'Significant')	No	('No', 'N/A')	('No', 'N/A')	normal
64.32	79.4	23.5	46.3	30.9	10.3	128.505	47.4	('Yes', 'Severe')	('Yes', 'Severe')	('Reduced', 'Significant')	No	('Yes', 'Severe')	('Yes', 'Severe')	normal
64.64	88.9	56.6	76.8	71.3	30.1	129.591	47.4	('Yes', 'Moderate')	('Yes', 'Mild')	('Reduced', 'Significant')	No	('Yes', 'Moderate')	('Yes', 'Mild')	substantially reduced
56.74	102.5	44.7	78.8	57.4	24.9	143.98	47.4	('Yes', 'Severe')	('Yes', 'Moderate')	('Reduced', 'Significant')	No	('No', 'N/A')	('No', 'N/A')	normal
71.99	118.3	60.6	85.7	70.9	37.9	130.908	47.5	('No', 'N/A')	('No', 'N/A')	('Reduced', 'Significant')	No	('Yes', 'Moderate')	('Yes', 'Mild')	substantially reduced
29.91	179.4	34.6	120.5	90.6	12.8	155.482	47.5	('Yes', 'Severe')	('No', 'N/A')	('Reduced', 'Significant')	No	('Yes', 'Severe')	('No', 'N/A')	substantially reduced
60.28	92.7	55.8	80	70.4	29.1	132.855	47.7	('Yes', 'Moderate')	('No', 'N/A')	('Reduced', 'Significant')	No	('Yes', 'Moderate')	('No', 'N/A')	substantially reduced
71.45	63	51.2	59.3	57.6	36.5	154.576	47.8	('No', 'N/A')	('Yes', 'Moderate')	('Reduced', 'Significant')	No	('Yes', 'Moderate')	('Yes', 'Moderate')	substantially reduced
78.27	122.8	71.2	98.6	81.8	67.7	157.908	47.9	('No', 'N/A')	('No', 'N/A')	('Reduced', 'Significant')	No	('No', 'N/A')	('No', 'N/A')	substantially reduced
83.6	38	64	50	59	125	171.56	48	('No', 'N/A')	('Yes', 'Moderate')	('Reduced', 'Significant')	No	('No', 'N/A')	('Yes', 'Moderate')	substantially reduced
81.58	51	56	52	52	79	146.89	48	('No', 'N/A')	('Yes', 'Moderate')	('Reduced', 'Significant')	No	('No', 'N/A')	('Yes', 'Moderate')	substantially reduced
76.11	60	44	56	55	39	151.667	48	('No', 'N/A')	('Yes', 'Moderate')	('Reduced', 'Significant')	No	('No', 'N/A')	('Yes', 'Moderate')	substantially reduced
70.36	84	39	58	46	23	142.797	48	('No', 'N/A')	('Yes', 'Moderate')	('Reduced', 'Significant')	No	('Yes', 'Moderate')	('Yes', 'Moderate')	substantially reduced
77.67	62	61	63	64	58	156.144	48	('No', 'N/A')	('Yes', 'Mild')	('Reduced', 'Significant')	No	('No', 'N/A')	('Yes', 'Mild')	substantially reduced
72.23	93	55	70	58	44	128.416	48	('No', 'N/A')	('Yes', 'Moderate')	('Reduced', 'Significant')	Yes	('No', 'N/A')	('Yes', 'Moderate')	substantially reduced
74.12	57	75	72	82	53	132.339	48	('No', 'N/A')	('Yes', 'Mild')	('Reduced', 'Significant')	No	('No', 'N/A')	('No', 'N/A')	substantially reduced
76.63	84	74	76	73	72	153.176	48	('No', 'N/A')	('Yes', 'Mild')	('Reduced', 'Significant')	No	('No', 'N/A')	('Yes', 'Mild')	substantially reduced
61.58	128	41	80	54	22	134.185	48	('Yes', 'Severe')	('No', 'N/A')	('Reduced', 'Significant')	No	('Yes', 'Severe')	('No', 'N/A')	substantially reduced
69	106	64	83	74	40	137.466	48	('Yes', 'Moderate')	('No', 'N/A')	('Reduced', 'Significant')	No	('Yes', 'Moderate')	('No', 'N/A')	substantially reduced
64.92	149	46	84	56	25	131.858	48	('Yes', 'Severe')	('No', 'N/A')	('Reduced', 'Significant')	No	('Yes', 'Moderate')	('No', 'N/A')	substantially reduced
75.17	87.2	88.4	84.7	88.4	96.1	143.317	48	('No', 'N/A')	('No', 'N/A')	('Reduced', 'Significant')	No	('No', 'N/A')	('No', 'N/A')	substantially reduced
78.77	126	61	89	61	71	135.924	48	('No', 'N/A')	('No', 'N/A')	('Reduced', 'Significant')	No	('No', 'N/A')	('No', 'N/A')	substantially reduced
70.9	101	75	92	88	42	154.676	48	('No', 'N/A')	('No', 'N/A')	('Reduced', 'Significant')	No	('Yes', 'Moderate')	('No', 'N/A')	substantially reduced
41	158	45	116	88	15	131.693	48	('Yes', 'Severe')	('No', 'N/A')	('Reduced', 'Significant')	No	('Yes', 'Severe')	('No', 'N/A')	substantially reduced
31.38	217	25	118	67	8	153.834	48	('Yes', 'Severe')	('No', 'N/A')	('Reduced', 'Significant')	No	('Yes', 'Severe')	('No', 'N/A')	substantially reduced
33.49	Missing	44	Missing	Missing	13	142.529	48	('Yes', 'Severe')	('No', 'N/A')	('Reduced', 'Significant')	No	('No', 'N/A')	('No', 'N/A')	normal
43.59	Missing	31	Missing	Missing	10	137.889	48	('Yes', 'Severe')	('No', 'N/A')	('Reduced', 'Significant')	No	('Yes', 'Severe')	N/A	substantially reduced
66.28	Missing	56	Missing	Missing	35	132.279	48	('Yes', 'Moderate')	('No', 'N/A')	('Reduced', 'Significant')	No	('Yes', 'Moderate')	N/A	substantially reduced
70.6	Missing	36	Missing	Missing	27	123.445	48	('No', 'N/A')	('No', 'N/A')	('Reduced', 'Significant')	Yes	('No', 'N/A')	N/A	substantially reduced
70.87	Missing	85	Missing	Missing	59	124.378	48	('No', 'N/A')	('No', 'N/A')	('Reduced', 'Significant')	Yes	('No', 'N/A')	N/A	normal
71.63	Missing	80	Missing	Missing	54	129.707	48	('No', 'N/A')	('No', 'N/A')	('Reduced', 'Significant')	No	('No', 'N/A')	N/A	substantially reduced
75.01	Missing	58	Missing	Missing	50	128.409	48	('No', 'N/A')	('No', 'N/A')	('Reduced', 'Significant')	Yes	('No', 'N/A')	N/A	substantially reduced
76.11	Missing	85	Missing	Missing	83	121.507	48	('No', 'N/A')	('No', 'N/A')	('Reduced', 'Significant')	No	('No', 'N/A')	N/A	substantially reduced
77.89	Missing	93	Missing	Missing	80	162.511	48	('No', 'N/A')	('No', 'N/A')	('Reduced', 'Significant')	No	('No', 'N/A')	N/A	substantially reduced
81.66	Missing	59	Missing	Missing	52	158.082	48	('No', 'N/A')	('No', 'N/A')	('Reduced', 'Significant')	No	('No', 'N/A')	N/A	substantially reduced
82.8	Missing	61	Missing	Missing	89	154.81	48	('No', 'N/A')	('No', 'N/A')	('Reduced', 'Significant')	No	('No', 'N/A')	N/A	substantially reduced
83.48	Missing	70	Missing	Missing	108	171.997	48	('No', 'N/A')	('No', 'N/A')	('Reduced', 'Significant')	No	('No', 'N/A')	N/A	substantially reduced
83.97	Missing	69	Missing	Missing	128	163.543	48	('No', 'N/A')	('No', 'N/A')	('Reduced', 'Significant')	No	('No', 'N/A')	N/A	substantially reduced
84.72	Missing	58	Missing	Missing	109	174.843	48	('No', 'N/A')	('No', 'N/A')	('Reduced', 'Significant')	No	('No', 'N/A')	N/A	substantially reduced
84.76	Missing	71	Missing	Missing	119	162.661	48	('No', 'N/A')	('No', 'N/A')	('Reduced', 'Significant')	No	('No', 'N/A')	N/A	substantially reduced
87.39	Missing	70	Missing	Missing	133	174.855	48	('No', 'N/A')	('No', 'N/A')	('Reduced', 'Significant')	No	('No', 'N/A')	N/A	substantially reduced
88.81	Missing	69	Missing	Missing	97	185.696	48	('No', 'N/A')	('No', 'N/A')	('Reduced', 'Significant')	No	('No', 'N/A')	N/A	substantially reduced
89.86	Missing	76	Missing	Missing	217	176.052	48	('No', 'N/A')	('No', 'N/A')	('Reduced', 'Significant')	No	('No', 'N/A')	N/A	substantially reduced
95.49	Missing	47	Missing	Missing	64	171.644	48	('No', 'N/A')	('No', 'N/A')	('Reduced', 'Significant')	No	('No', 'N/A')	N/A	substantially reduced
96.23	Missing	32	Missing	Missing	67	194.873	48	('No', 'N/A')	('No', 'N/A')	('Reduced', 'Significant')	No	('No', 'N/A')	N/A	substantially reduced
63.37	29.2	101.1	75.5	120.6	46.2	116.423	48.2	('Yes', 'Mild')	('Yes', 'Mild')	('Reduced', 'Significant')	No	('Yes', 'Mild')	('No', 'N/A')	substantially reduced
55.96	111.1	64.3	100	93	24.3	144.258	48.4	('Yes', 'Moderate')	('No', 'N/A')	('Reduced', 'Significant')	No	('Yes', 'Mild')	('No', 'N/A')	substantially reduced
76.65	185.2	44.2	86.2	48.7	40.5	148.343	48.5	('No', 'N/A')	('No', 'N/A')	('Reduced', 'Significant')	No	('No', 'N/A')	('No', 'N/A')	substantially reduced
71.67	96	60.8	79.1	68	37.4	144.896	48.6	('No', 'N/A')	('Yes', 'Mild')	('Reduced', 'Significant')	No	('No', 'N/A')	('Yes', 'Mild')	substantially reduced
73.6	Missing	95.8	Missing	Missing	83.9	155.995	48.6	('No', 'N/A')	('No', 'N/A')	('Reduced', 'Significant')	No	('No', 'N/A')	N/A	substantially reduced
75.67	62.3	67.8	66.6	70	60.5	134.828	48.8	('No', 'N/A')	('Yes', 'Mild')	('Reduced', 'Significant')	No	('No', 'N/A')	('No', 'N/A')	normal
46.72	86.4	41.4	73.3	66.9	13.1	129.255	48.8	('Yes', 'Severe')	('Yes', 'Mild')	('Reduced', 'Significant')	No	('Yes', 'Severe')	('Yes', 'Mild')	substantially reduced
36.31	230	31.3	145.1	83.7	12.9	162.435	48.8	('Yes', 'Severe')	('No', 'N/A')	('Reduced', 'Significant')	No	('Yes', 'Severe')	('No', 'N/A')	substantially reduced
75.86	47	40	44	41	34	140.35	49	('No', 'N/A')	('Yes', 'Moderate')	('Reduced', 'Significant')	No	('No', 'N/A')	('Yes', 'Moderate')	substantially reduced
82.57	62	51	53	49	71	157.018	49	('No', 'N/A')	('Yes', 'Moderate')	('Reduced', 'Significant')	No	('No', 'N/A')	('Yes', 'Moderate')	substantially reduced
76.21	61	54	54	52	55	152.797	49	('No', 'N/A')	('Yes', 'Moderate')	('Reduced', 'Significant')	No	('No', 'N/A')	('Yes', 'Moderate')	substantially reduced
82.55	49	59	55	58	71	157.529	49	('No', 'N/A')	('Yes', 'Moderate')	('Reduced', 'Significant')	No	('No', 'N/A')	('Yes', 'Moderate')	substantially reduced
77.2	82	39	56	40	35	146.993	49	('No', 'N/A')	('Yes', 'Moderate')	('Reduced', 'Significant')	No	('No', 'N/A')	('Yes', 'Moderate')	substantially reduced
72.45	66	51	57	51	39	138.694	49	('No', 'N/A')	('Yes', 'Moderate')	('Reduced', 'Significant')	No	('No', 'N/A')	('Yes', 'Moderate')	substantially reduced
76.09	58	57	59	59	52	137.08	49	('No', 'N/A')	('Yes', 'Moderate')	('Reduced', 'Significant')	No	('No', 'N/A')	('Yes', 'Moderate')	substantially reduced
77.9	63	56	59	57	61	142.621	49	('No', 'N/A')	('Yes', 'Moderate')	('Reduced', 'Significant')	No	('No', 'N/A')	('Yes', 'Moderate')	substantially reduced
88.33	47	77	59	68	235	181.544	49	('No', 'N/A')	('Yes', 'Mild')	('Reduced', 'Significant')	No	('No', 'N/A')	('Yes', 'Moderate')	substantially reduced
79.73	74	56	62	57	56	158.182	49	('No', 'N/A')	('Yes', 'Moderate')	('Reduced', 'Significant')	No	('No', 'N/A')	('Yes', 'Moderate')	substantially reduced
92.44	65	81	64	67	198	178.003	49	('No', 'N/A')	('Yes', 'Mild')	('Reduced', 'Significant')	No	('No', 'N/A')	('Yes', 'Mild')	substantially reduced
77.91	62	71	65	68	76	145.471	49	('No', 'N/A')	('Yes', 'Mild')	('Reduced', 'Significant')	No	('No', 'N/A')	('Yes', 'Mild')	substantially reduced
66.51	123	42	76	53	21	136.199	49	('Yes', 'Severe')	('Yes', 'Moderate')	('Reduced', 'Significant')	No	('Yes', 'Moderate')	('No', 'N/A')	substantially reduced
55.06	159	26	79	40	9	128.279	49	('Yes', 'Severe')	('Yes', 'Moderate')	('Reduced', 'Significant')	No	('Yes', 'Severe')	('No', 'N/A')	substantially reduced
74.24	98	68	80	71	55	131.144	49	('No', 'N/A')	('No', 'N/A')	('Reduced', 'Significant')	No	('No', 'N/A')	('Yes', 'Mild')	substantially reduced
87.18	126	71	89	64	103	160.94	49	('No', 'N/A')	('No', 'N/A')	('Reduced', 'Significant')	No	('No', 'N/A')	('No', 'N/A')	substantially reduced
53.46	154	69	117	100	22	126.543	49	('Yes', 'Moderate')	('No', 'N/A')	('Reduced', 'Significant')	No	('Yes', 'Moderate')	('No', 'N/A')	substantially reduced
51.59	135	92	136	137	27	125.676	49	('Yes', 'Mild')	('No', 'N/A')	('Reduced', 'Significant')	No	('Yes', 'Mild')	('No', 'N/A')	substantially reduced
50.02	Missing	54	Missing	Missing	20	153.107	49	('Yes', 'Moderate')	('No', 'N/A')	('Reduced', 'Significant')	No	('Yes', 'Moderate')	N/A	substantially reduced
55.05	Missing	71	Missing	Missing	25	125.586	49	('Yes', 'Moderate')	('No', 'N/A')	('Reduced', 'Significant')	No	('Yes', 'Moderate')	N/A	substantially reduced
64.06	Missing	57	Missing	Missing	25	134.981	49	('Yes', 'Moderate')	('No', 'N/A')	('Reduced', 'Significant')	No	('Yes', 'Moderate')	('No', 'N/A')	substantially reduced
67.33	Missing	74	Missing	Missing	43	130.629	49	('Yes', 'Moderate')	('No', 'N/A')	('Reduced', 'Significant')	No	('No', 'N/A')	N/A	substantially reduced
68.27	Missing	58	Missing	Missing	41	132.037	49	('Yes', 'Moderate')	('No', 'N/A')	('Reduced', 'Significant')	No	('No', 'N/A')	N/A	substantially reduced
68.28	Missing	66	Missing	Missing	36	133.826	49	('Yes', 'Moderate')	('No', 'N/A')	('Reduced', 'Significant')	No	('Yes', 'Moderate')	N/A	substantially reduced
69.4	Missing	83	Missing	Missing	68	137.419	49	('Yes', 'Mild')	('No', 'N/A')	('Reduced', 'Significant')	No	('No', 'N/A')	N/A	normal
71.52	Missing	66	Missing	Missing	48	136.008	49	('No', 'N/A')	('No', 'N/A')	('Reduced', 'Significant')	No	('No', 'N/A')	N/A	substantially reduced
73.67	Missing	50	Missing	Missing	45	136.445	49	('No', 'N/A')	('No', 'N/A')	('Reduced', 'Significant')	No	('No', 'N/A')	N/A	substantially reduced
74.04	Missing	72	Missing	Missing	61	132.133	49	('No', 'N/A')	('No', 'N/A')	('Reduced', 'Significant')	No	('No', 'N/A')	N/A	substantially reduced
74.14	Missing	41	Missing	Missing	34	108.815	49	('No', 'N/A')	('No', 'N/A')	('Reduced', 'Significant')	Yes	('No', 'N/A')	N/A	substantially reduced
76.02	Missing	69	Missing	Missing	74	168.185	49	('No', 'N/A')	('No', 'N/A')	('Reduced', 'Significant')	No	('No', 'N/A')	N/A	substantially reduced
76.07	Missing	90	Missing	Missing	83	135.743	49	('No', 'N/A')	('No', 'N/A')	('Reduced', 'Significant')	No	('No', 'N/A')	N/A	substantially reduced
77.8	Missing	63	Missing	Missing	55	155.703	49	('No', 'N/A')	('No', 'N/A')	('Reduced', 'Significant')	No	('No', 'N/A')	N/A	substantially reduced
78.05	Missing	64	Missing	Missing	77	113.223	49	('No', 'N/A')	('No', 'N/A')	('Reduced', 'Significant')	No	('No', 'N/A')	N/A	substantially reduced
78.11	Missing	80	Missing	Missing	75	149.137	49	('No', 'N/A')	('No', 'N/A')	('Reduced', 'Significant')	No	('No', 'N/A')	N/A	substantially reduced
78.43	Missing	55	Missing	Missing	51	136.692	49	('No', 'N/A')	('No', 'N/A')	('Reduced', 'Significant')	No	('No', 'N/A')	N/A	substantially reduced
78.44	Missing	112	Missing	Missing	119	142.45	49	('No', 'N/A')	('No', 'N/A')	('Reduced', 'Significant')	No	('No', 'N/A')	N/A	substantially reduced
78.97	Missing	85	Missing	Missing	85	146.071	49	('No', 'N/A')	('No', 'N/A')	('Reduced', 'Significant')	No	('No', 'N/A')	N/A	substantially reduced
83.34	Missing	62	Missing	Missing	70	165.355	49	('No', 'N/A')	('No', 'N/A')	('Reduced', 'Significant')	No	('No', 'N/A')	N/A	substantially reduced
83.44	Missing	79	Missing	Missing	110	155.204	49	('No', 'N/A')	('No', 'N/A')	('Reduced', 'Significant')	No	('No', 'N/A')	N/A	substantially reduced
83.61	Missing	56	Missing	Missing	77	158.858	49	('No', 'N/A')	('No', 'N/A')	('Reduced', 'Significant')	No	('No', 'N/A')	('No', 'N/A')	substantially reduced
84.34	Missing	113	Missing	Missing	178	161.766	49	('No', 'N/A')	('No', 'N/A')	('Reduced', 'Significant')	No	('No', 'N/A')	N/A	substantially reduced
86.08	Missing	70	Missing	Missing	104	158.974	49	('No', 'N/A')	('No', 'N/A')	('Reduced', 'Significant')	No	('No', 'N/A')	N/A	substantially reduced
88.69	Missing	63	Missing	Missing	162	178.411	49	('No', 'N/A')	('No', 'N/A')	('Reduced', 'Significant')	No	('No', 'N/A')	N/A	substantially reduced
89.23	Missing	76	Missing	Missing	194	175.083	49	('No', 'N/A')	('No', 'N/A')	('Reduced', 'Significant')	No	('No', 'N/A')	N/A	substantially reduced
89.45	Missing	26	Missing	Missing	35	187.768	49	('No', 'N/A')	('No', 'N/A')	('Reduced', 'Significant')	No	('No', 'N/A')	N/A	substantially reduced
99.55	Missing	49	Missing	Missing	104	184.483	49	('No', 'N/A')	('No', 'N/A')	('Reduced', 'Significant')	No	('No', 'N/A')	N/A	substantially reduced
56.87	150.8	33.9	96.2	64	15.3	129.84	49.1	('Yes', 'Severe')	('No', 'N/A')	('Reduced', 'Significant')	No	('Yes', 'Severe')	('No', 'N/A')	substantially reduced
79.43	Missing	63.3	Missing	Missing	66.3	154.021	49.1	('No', 'N/A')	('No', 'N/A')	('Reduced', 'Significant')	No	('No', 'N/A')	N/A	substantially reduced
78.39	68.2	47.5	57.5	52.5	47.9	167.842	49.3	('No', 'N/A')	('Yes', 'Moderate')	('Reduced', 'Significant')	No	('No', 'N/A')	('Yes', 'Moderate')	substantially reduced
68.94	94.1	44.2	66.4	52.4	28.3	116.321	49.3	('Yes', 'Severe')	('Yes', 'Moderate')	('Reduced', 'Significant')	No	('Yes', 'Mild')	('Yes', 'Moderate')	substantially reduced
57.06	84.3	52.4	77.8	75.4	20.9	123.793	49.3	('Yes', 'Moderate')	('Yes', 'Mild')	('Reduced', 'Significant')	No	('Yes', 'Moderate')	('Yes', 'Mild')	substantially reduced
58.17	102.5	70.7	96.9	95.3	26.2	125.448	49.3	('Yes', 'Moderate')	('No', 'N/A')	('Reduced', 'Significant')	No	('No', 'N/A')	('No', 'N/A')	normal
53.25	205.7	53.9	127.6	90.9	21.3	134.614	49.3	('Yes', 'Moderate')	('No', 'N/A')	('Reduced', 'Significant')	No	('Yes', 'Moderate')	('No', 'N/A')	substantially reduced
63.5	Missing	82.5	Missing	Missing	57.4	131.262	49.3	('Yes', 'Mild')	('No', 'N/A')	('Reduced', 'Significant')	No	('Yes', 'Mild')	N/A	substantially reduced
81.36	Missing	69	Missing	Missing	82.6	173.095	49.3	('No', 'N/A')	('No', 'N/A')	('Reduced', 'Significant')	No	('No', 'N/A')	N/A	substantially reduced
63.08	85.6	64.6	80.4	75.7	36.5	129.975	49.5	('Yes', 'Moderate')	('No', 'N/A')	('Reduced', 'Significant')	No	('Yes', 'Moderate')	('No', 'N/A')	substantially reduced
75.9	82.5	64	77	74.9	45.4	160.709	49.7	('No', 'N/A')	('Yes', 'Mild')	('Reduced', 'Significant')	No	('Yes', 'Moderate')	('Yes', 'Mild')	substantially reduced
63.56	145.6	48.7	95.4	70.6	21.9	126.849	49.8	('Yes', 'Severe')	('No', 'N/A')	('Reduced', 'Significant')	No	('Yes', 'Severe')	('No', 'N/A')	substantially reduced
54.78	113	76.2	108.7	108.8	30.4	132.018	49.8	('Yes', 'Moderate')	('No', 'N/A')	('Reduced', 'Significant')	No	('Yes', 'Moderate')	('No', 'N/A')	substantially reduced
81.72	42	52	46	49	65	155.108	50	('No', 'N/A')	('Yes', 'Moderate')	('Reduced', 'Significant')	No	('No', 'N/A')	('Yes', 'Moderate')	substantially reduced
76.26	51	60	59	64	45	142.375	50	('No', 'N/A')	('Yes', 'Mild')	('Reduced', 'Significant')	No	('No', 'N/A')	('Yes', 'Moderate')	substantially reduced
70.07	81	55	67	60	42	154.558	50	('No', 'N/A')	('Yes', 'Mild')	('Reduced', 'Significant')	No	('No', 'N/A')	('Yes', 'Mild')	substantially reduced
81	69	73	68	68	77	149.488	50	('No', 'N/A')	('Yes', 'Mild')	('Reduced', 'Significant')	No	('No', 'N/A')	('Yes', 'Mild')	substantially reduced
68.08	49	82	73	93	51	122.059	50	('Yes', 'Mild')	('Yes', 'Mild')	('Reduced', 'Significant')	No	('Yes', 'Mild')	('No', 'N/A')	substantially reduced
75.58	78	68	74	73	56	147.712	50	('No', 'N/A')	('Yes', 'Mild')	('Reduced', 'Significant')	No	('No', 'N/A')	('No', 'N/A')	substantially reduced
81.54	88	77	82	78	79	167.467	50	('No', 'N/A')	('No', 'N/A')	('Reduced', 'Significant')	No	('No', 'N/A')	('No', 'N/A')	substantially reduced
73.42	75	87	83	89	74	135.764	50	('No', 'N/A')	('No', 'N/A')	('Reduced', 'Significant')	No	('No', 'N/A')	('No', 'N/A')	substantially reduced
39.44	119	35	86	72	11	129.418	50	('Yes', 'Severe')	('No', 'N/A')	('Reduced', 'Significant')	No	('Yes', 'Severe')	('No', 'N/A')	substantially reduced
65.07	105.5	62.7	86.5	73.4	30	128.816	50	('Yes', 'Moderate')	('No', 'N/A')	('Reduced', 'Significant')	No	('Yes', 'Moderate')	('No', 'N/A')	substantially reduced
64.23	116	73	97	88	33	121.928	50	('Yes', 'Moderate')	('No', 'N/A')	('Reduced', 'Significant')	No	('Yes', 'Moderate')	('No', 'N/A')	substantially reduced
33.18	Missing	30	Missing	Missing	10	144.444	50	('Yes', 'Severe')	('No', 'N/A')	('Reduced', 'Significant')	No	('Yes', 'Severe')	('No', 'N/A')	substantially reduced
33.66	Missing	43	Missing	Missing	14	155.418	50	('Yes', 'Severe')	('No', 'N/A')	('Reduced', 'Significant')	No	('Yes', 'Severe')	N/A	substantially reduced
53.91	Missing	38	Missing	Missing	15	125.422	50	('Yes', 'Severe')	('No', 'N/A')	('Reduced', 'Significant')	No	('Yes', 'Severe')	N/A	substantially reduced
58.91	Missing	45	Missing	Missing	22	131.829	50	('Yes', 'Severe')	('No', 'N/A')	('Reduced', 'Significant')	No	('No', 'N/A')	('No', 'N/A')	normal
61.39	Missing	43	Missing	Missing	21	132.765	50	('Yes', 'Severe')	('No', 'N/A')	('Reduced', 'Significant')	No	('Yes', 'Severe')	N/A	substantially reduced
63.44	Missing	63	Missing	Missing	30	120.412	50	('Yes', 'Moderate')	('No', 'N/A')	('Reduced', 'Significant')	No	('Yes', 'Moderate')	('No', 'N/A')	substantially reduced
70.37	Missing	80	Missing	Missing	53	140.934	50	('No', 'N/A')	('No', 'N/A')	('Reduced', 'Significant')	No	('No', 'N/A')	N/A	substantially reduced
71.4	Missing	45	Missing	Missing	36	142.217	50	('No', 'N/A')	('No', 'N/A')	('Reduced', 'Significant')	No	('No', 'N/A')	N/A	borderline reduced
71.42	Missing	96	Missing	Missing	70	144.248	50	('No', 'N/A')	('No', 'N/A')	('Reduced', 'Significant')	No	('No', 'N/A')	N/A	substantially reduced
73.04	Missing	38	Missing	Missing	22	119.833	50	('No', 'N/A')	('No', 'N/A')	('Reduced', 'Significant')	Yes	('No', 'N/A')	N/A	substantially reduced
73.99	Missing	61	Missing	Missing	50	141.903	50	('No', 'N/A')	('No', 'N/A')	('Reduced', 'Significant')	No	('No', 'N/A')	N/A	substantially reduced
74.89	Missing	73	Missing	Missing	68	132.794	50	('No', 'N/A')	('No', 'N/A')	('Reduced', 'Significant')	No	('No', 'N/A')	N/A	substantially reduced
76.35	Missing	40	Missing	Missing	37	138.14	50	('No', 'N/A')	('No', 'N/A')	('Reduced', 'Significant')	No	('No', 'N/A')	N/A	substantially reduced
77.67	Missing	75	Missing	Missing	78	141.608	50	('No', 'N/A')	('No', 'N/A')	('Reduced', 'Significant')	No	('No', 'N/A')	N/A	substantially reduced
79.96	Missing	97	Missing	Missing	110	150.9	50	('No', 'N/A')	('No', 'N/A')	('Reduced', 'Significant')	No	('No', 'N/A')	N/A	substantially reduced
80.33	Missing	87	Missing	Missing	90	157.66	50	('No', 'N/A')	('No', 'N/A')	('Reduced', 'Significant')	No	('No', 'N/A')	N/A	substantially reduced
81.23	Missing	68	Missing	Missing	80	149.703	50	('No', 'N/A')	('No', 'N/A')	('Reduced', 'Significant')	No	('No', 'N/A')	N/A	substantially reduced
81.49	Missing	57	Missing	Missing	68	154.825	50	('No', 'N/A')	('No', 'N/A')	('Reduced', 'Significant')	No	('No', 'N/A')	N/A	substantially reduced
81.85	Missing	76	Missing	Missing	88	154.639	50	('No', 'N/A')	('No', 'N/A')	('Reduced', 'Significant')	No	('No', 'N/A')	N/A	substantially reduced
83.36	Missing	61	Missing	Missing	129	164.305	50	('No', 'N/A')	('No', 'N/A')	('Reduced', 'Significant')	No	('No', 'N/A')	N/A	substantially reduced
86.93	Missing	71	Missing	Missing	141	168.06	50	('No', 'N/A')	('No', 'N/A')	('Reduced', 'Significant')	No	('No', 'N/A')	N/A	substantially reduced
89.05	Missing	98	Missing	Missing	220	175.475	50	('No', 'N/A')	('No', 'N/A')	('Reduced', 'Significant')	No	('No', 'N/A')	N/A	substantially reduced
91	46	77	58.6	74.9	125.9	148.081	50.4	('No', 'N/A')	('Yes', 'Mild')	('Reduced', 'Significant')	No	('No', 'N/A')	('Yes', 'Mild')	substantially reduced
73.84	50.7	70.6	62	70.3	75.2	165.342	50.5	('No', 'N/A')	('Yes', 'Mild')	('Reduced', 'Significant')	No	('No', 'N/A')	('Yes', 'Mild')	substantially reduced
79.51	82.6	94.1	85.1	90.8	102.1	146.515	50.6	('No', 'N/A')	('No', 'N/A')	('Reduced', 'Significant')	No	('No', 'N/A')	('No', 'N/A')	substantially reduced
61.53	108.7	69.8	97	89.4	32.8	148.672	50.6	('Yes', 'Moderate')	('No', 'N/A')	('Reduced', 'Significant')	No	('No', 'N/A')	('No', 'N/A')	normal
39.45	134	39.1	96.4	75.7	11.7	134.941	50.7	('Yes', 'Severe')	('No', 'N/A')	('Reduced', 'Significant')	No	('Yes', 'Severe')	('No', 'N/A')	normal
52.83	169	53.8	109.2	82.1	15.7	127.865	50.8	('Yes', 'Moderate')	('No', 'N/A')	('Reduced', 'Significant')	No	('Yes', 'Moderate')	('No', 'N/A')	substantially reduced
88.66	101.5	41.1	55.3	41.7	55.6	170.465	50.9	('No', 'N/A')	('Yes', 'Moderate')	('Reduced', 'Significant')	No	('No', 'N/A')	('Yes', 'Moderate')	substantially reduced
61.34	144	57.9	97.1	74.9	27.1	129.236	50.9	('Yes', 'Moderate')	('No', 'N/A')	('Reduced', 'Significant')	No	('Yes', 'Moderate')	('No', 'N/A')	substantially reduced
40.93	227.3	39.7	122.6	77.3	12.1	139.439	50.9	('Yes', 'Severe')	('No', 'N/A')	('Reduced', 'Significant')	No	('Yes', 'Severe')	('No', 'N/A')	substantially reduced
78.7	50	42	47	44	39	156.233	51	('No', 'N/A')	('Yes', 'Moderate')	('Reduced', 'Significant')	No	('No', 'N/A')	('Yes', 'Moderate')	substantially reduced
83.84	65	41	47	38	55	162.984	51	('No', 'N/A')	('Yes', 'Severe')	('Reduced', 'Significant')	No	('No', 'N/A')	('Yes', 'Severe')	substantially reduced
77.1	44	55	52	56	52	133.7	51	('No', 'N/A')	('Yes', 'Moderate')	('Reduced', 'Significant')	No	('No', 'N/A')	('Yes', 'Moderate')	substantially reduced
69.85	67	43	55	50	27	135.564	51	('Yes', 'Severe')	('Yes', 'Moderate')	('Reduced', 'Significant')	No	('Yes', 'Mild')	('Yes', 'Moderate')	substantially reduced
83.86	47	70	61	73	90	156.491	51	('No', 'N/A')	('Yes', 'Mild')	('Reduced', 'Significant')	No	('No', 'N/A')	('Yes', 'Mild')	substantially reduced
85.74	60	61	62	61	80	171.441	51	('No', 'N/A')	('Yes', 'Mild')	('Reduced', 'Significant')	No	('No', 'N/A')	('Yes', 'Mild')	borderline reduced
71.23	98	43	63	50	27	138.522	51	('No', 'N/A')	('Yes', 'Moderate')	('Reduced', 'Significant')	No	('Yes', 'Mild')	('Yes', 'Moderate')	substantially reduced
67.95	68	59	66	65	40	133.432	51	('Yes', 'Moderate')	('Yes', 'Mild')	('Reduced', 'Significant')	No	('No', 'N/A')	('Yes', 'Mild')	substantially reduced
84.47	93	65	71	60	99	158.571	51	('No', 'N/A')	('Yes', 'Mild')	('Reduced', 'Significant')	No	('No', 'N/A')	('Yes', 'Mild')	substantially reduced
72.11	74	86	81	91	69	155.982	51	('No', 'N/A')	('No', 'N/A')	('Reduced', 'Significant')	No	('No', 'N/A')	('No', 'N/A')	substantially reduced
75.85	69	91	82	89	84	143.732	51	('No', 'N/A')	('No', 'N/A')	('Reduced', 'Significant')	No	('No', 'N/A')	('No', 'N/A')	substantially reduced
72.99	71	90	85.1	95.2	72.9	135.345	51	('No', 'N/A')	('No', 'N/A')	('Reduced', 'Significant')	No	('No', 'N/A')	('No', 'N/A')	substantially reduced
61.19	82	68	86	91	37	136.912	51	('Yes', 'Moderate')	('No', 'N/A')	('Reduced', 'Significant')	No	('Yes', 'Mild')	('No', 'N/A')	substantially reduced
66.45	93	75	87	84	49	114.858	51	('Yes', 'Moderate')	('No', 'N/A')	('Reduced', 'Significant')	No	('Yes', 'Mild')	('No', 'N/A')	substantially reduced
74.68	86	94	94	100	67	129.762	51	('No', 'N/A')	('No', 'N/A')	('Reduced', 'Significant')	No	('No', 'N/A')	('No', 'N/A')	substantially reduced
39.37	260	20	100	45	6	148.998	51	('Yes', 'Severe')	('No', 'N/A')	('Reduced', 'Significant')	No	('Yes', 'Severe')	('No', 'N/A')	substantially reduced
70.53	94	89	102	103	56	141.668	51	('No', 'N/A')	('No', 'N/A')	('Reduced', 'Significant')	No	('No', 'N/A')	('No', 'N/A')	borderline reduced
49.38	131	60	106	95	15	130.819	51	('Yes', 'Moderate')	('No', 'N/A')	('Reduced', 'Significant')	No	('Yes', 'Moderate')	('No', 'N/A')	substantially reduced
33.58	164	44	129	100	14	145.505	51	('Yes', 'Severe')	('No', 'N/A')	('Reduced', 'Significant')	No	('Yes', 'Severe')	('No', 'N/A')	substantially reduced
37.79	231	53	145	110	15	148.693	51	('Yes', 'Moderate')	('No', 'N/A')	('Reduced', 'Significant')	No	('Yes', 'Moderate')	('No', 'N/A')	substantially reduced
23.11	Missing	19	Missing	Missing	5	158.947	51	('Yes', 'Severe')	('No', 'N/A')	('Reduced', 'Significant')	No	('Yes', 'Severe')	('No', 'N/A')	substantially reduced
26.02	Missing	23	Missing	Missing	7	135.178	51	('Yes', 'Severe')	('No', 'N/A')	('Reduced', 'Significant')	No	('Yes', 'Severe')	('No', 'N/A')	substantially reduced
53.27	Missing	65	Missing	Missing	22	119.519	51	('Yes', 'Moderate')	('No', 'N/A')	('Reduced', 'Significant')	No	('Yes', 'Moderate')	N/A	substantially reduced
53.53	Missing	34	Missing	Missing	15	129.546	51	('Yes', 'Severe')	('No', 'N/A')	('Reduced', 'Significant')	No	('Yes', 'Severe')	N/A	substantially reduced
66.02	Missing	64	Missing	Missing	44	145.835	51	('Yes', 'Moderate')	('No', 'N/A')	('Reduced', 'Significant')	No	('Yes', 'Mild')	('No', 'N/A')	normal
66.05	Missing	77	Missing	Missing	46	126.793	51	('Yes', 'Moderate')	('No', 'N/A')	('Reduced', 'Significant')	No	('No', 'N/A')	N/A	substantially reduced
66.73	Missing	42	Missing	Missing	22	129.44	51	('Yes', 'Severe')	('No', 'N/A')	('Reduced', 'Significant')	No	('Yes', 'Moderate')	N/A	substantially reduced
66.96	Missing	88	Missing	Missing	45	119.886	51	('Yes', 'Mild')	('No', 'N/A')	('Reduced', 'Significant')	No	('Yes', 'Mild')	N/A	substantially reduced
67.55	Missing	67	Missing	Missing	48	140.374	51	('Yes', 'Moderate')	('No', 'N/A')	('Reduced', 'Significant')	No	('No', 'N/A')	('No', 'N/A')	substantially reduced
70.84	Missing	42	Missing	Missing	27	158.453	51	('No', 'N/A')	('No', 'N/A')	('Reduced', 'Significant')	No	('Yes', 'Mild')	N/A	substantially reduced
73.04	Missing	43	Missing	Missing	31	144.849	51	('No', 'N/A')	('No', 'N/A')	('Reduced', 'Significant')	No	('No', 'N/A')	N/A	substantially reduced
73.13	Missing	48	Missing	Missing	46	127.855	51	('No', 'N/A')	('No', 'N/A')	('Reduced', 'Significant')	Yes	('No', 'N/A')	N/A	substantially reduced
73.76	Missing	79	Missing	Missing	68	138.815	51	('No', 'N/A')	('No', 'N/A')	('Reduced', 'Significant')	No	('No', 'N/A')	N/A	substantially reduced
75.29	Missing	102	Missing	Missing	101	140.792	51	('No', 'N/A')	('No', 'N/A')	('Reduced', 'Significant')	No	('No', 'N/A')	N/A	substantially reduced
75.9	Missing	87	Missing	Missing	82	129.017	51	('No', 'N/A')	('No', 'N/A')	('Reduced', 'Significant')	No	('No', 'N/A')	N/A	substantially reduced
76.36	Missing	58	Missing	Missing	53	159.313	51	('No', 'N/A')	('No', 'N/A')	('Reduced', 'Significant')	No	('No', 'N/A')	N/A	substantially reduced
76.97	Missing	62	Missing	Missing	53	154.417	51	('No', 'N/A')	('No', 'N/A')	('Reduced', 'Significant')	No	('No', 'N/A')	N/A	borderline reduced
78.12	Missing	65	Missing	Missing	60	150.069	51	('No', 'N/A')	('No', 'N/A')	('Reduced', 'Significant')	No	('No', 'N/A')	N/A	substantially reduced
78.69	Missing	77	Missing	Missing	90	142.42	51	('No', 'N/A')	('No', 'N/A')	('Reduced', 'Significant')	No	('No', 'N/A')	N/A	substantially reduced
79.04	Missing	72	Missing	Missing	99	147.787	51	('No', 'N/A')	('No', 'N/A')	('Reduced', 'Significant')	No	('No', 'N/A')	N/A	substantially reduced
79.22	Missing	65	Missing	Missing	71	151.991	51	('No', 'N/A')	('No', 'N/A')	('Reduced', 'Significant')	No	('No', 'N/A')	N/A	substantially reduced
80.31	Missing	95	Missing	Missing	99	145.535	51	('No', 'N/A')	('No', 'N/A')	('Reduced', 'Significant')	No	('No', 'N/A')	N/A	substantially reduced
80.67	Missing	59	Missing	Missing	56	172.868	51	('No', 'N/A')	('No', 'N/A')	('Reduced', 'Significant')	No	('No', 'N/A')	N/A	substantially reduced
80.71	Missing	72	Missing	Missing	90	153.329	51	('No', 'N/A')	('No', 'N/A')	('Reduced', 'Significant')	No	('No', 'N/A')	N/A	substantially reduced
80.74	Missing	68	Missing	Missing	71	153.144	51	('No', 'N/A')	('No', 'N/A')	('Reduced', 'Significant')	No	('No', 'N/A')	N/A	substantially reduced
80.86	Missing	69	Missing	Missing	88	146.316	51	('No', 'N/A')	('No', 'N/A')	('Reduced', 'Significant')	No	('No', 'N/A')	N/A	substantially reduced
80.97	Missing	68	Missing	Missing	73	152.783	51	('No', 'N/A')	('No', 'N/A')	('Reduced', 'Significant')	No	('No', 'N/A')	N/A	substantially reduced
81.86	Missing	56	Missing	Missing	64	159.469	51	('No', 'N/A')	('No', 'N/A')	('Reduced', 'Significant')	No	('No', 'N/A')	N/A	substantially reduced
81.97	Missing	77	Missing	Missing	90	153.614	51	('No', 'N/A')	('No', 'N/A')	('Reduced', 'Significant')	No	('No', 'N/A')	N/A	substantially reduced
84.07	Missing	69	Missing	Missing	89	178.874	51	('No', 'N/A')	('No', 'N/A')	('Reduced', 'Significant')	No	('No', 'N/A')	N/A	substantially reduced
84.2	Missing	90	Missing	Missing	153	162.111	51	('No', 'N/A')	('No', 'N/A')	('Reduced', 'Significant')	No	('No', 'N/A')	N/A	substantially reduced
84.69	Missing	85	Missing	Missing	114	159.545	51	('No', 'N/A')	('No', 'N/A')	('Reduced', 'Significant')	No	('No', 'N/A')	N/A	normal
85.1	Missing	81	Missing	Missing	166	176.83	51	('No', 'N/A')	('No', 'N/A')	('Reduced', 'Significant')	No	('No', 'N/A')	N/A	substantially reduced
85.34	Missing	65	Missing	Missing	106	159.312	51	('No', 'N/A')	('No', 'N/A')	('Reduced', 'Significant')	No	('No', 'N/A')	N/A	substantially reduced
88.48	Missing	63	Missing	Missing	131	168.68	51	('No', 'N/A')	('No', 'N/A')	('Reduced', 'Significant')	No	('No', 'N/A')	N/A	substantially reduced
89.11	Missing	55	Missing	Missing	117	153.877	51	('No', 'N/A')	('No', 'N/A')	('Reduced', 'Significant')	No	('No', 'N/A')	N/A	substantially reduced
72.1	40.5	83.3	63.6	87.9	66.8	131.109	51.1	('No', 'N/A')	('Yes', 'Mild')	('Reduced', 'Significant')	No	('No', 'N/A')	('No', 'N/A')	substantially reduced
55.73	79.8	69.2	93.8	101.4	20.7	120.391	51.1	('Yes', 'Moderate')	('No', 'N/A')	('Reduced', 'Significant')	No	('No', 'N/A')	('No', 'N/A')	normal
77.38	66.1	53.9	60.9	59.2	40.5	130.187	51.2	('No', 'N/A')	('Yes', 'Moderate')	('Reduced', 'Significant')	No	('No', 'N/A')	('Yes', 'Moderate')	substantially reduced
74.69	44.6	74.7	65.7	78	56.7	118.649	51.2	('No', 'N/A')	('Yes', 'Mild')	('Reduced', 'Significant')	Yes	('No', 'N/A')	('Yes', 'Moderate')	substantially reduced
77.31	34.9	63.3	57.5	68.2	58.3	135.405	51.3	('No', 'N/A')	('Yes', 'Mild')	('Reduced', 'Significant')	No	('No', 'N/A')	('Yes', 'Mild')	substantially reduced
81.16	119	82.8	99.5	89.9	73.3	160.577	51.3	('No', 'N/A')	('No', 'N/A')	('Reduced', 'Significant')	No	('No', 'N/A')	('No', 'N/A')	substantially reduced
74.62	72.8	58.6	65.7	63.1	45.4	138.787	51.4	('No', 'N/A')	('Yes', 'Mild')	('Reduced', 'Significant')	No	('No', 'N/A')	('No', 'N/A')	normal
66.69	86.5	59.8	74.2	68.4	39.6	141.924	51.6	('Yes', 'Moderate')	('Yes', 'Mild')	('Reduced', 'Significant')	No	('Yes', 'Moderate')	('Yes', 'Mild')	substantially reduced
69.02	88.5	95.3	97.5	104.3	66.2	129.071	51.6	('Yes', 'Mild')	('No', 'N/A')	('Reduced', 'Significant')	No	('Yes', 'Mild')	('No', 'N/A')	substantially reduced
74.22	57.8	55.5	59.5	60.3	46.1	143.883	51.8	('No', 'N/A')	('Yes', 'Mild')	('Reduced', 'Significant')	No	('No', 'N/A')	('Yes', 'Moderate')	substantially reduced
79.47	63.2	73.3	68.2	73.1	77.4	163.682	51.8	('No', 'N/A')	('Yes', 'Mild')	('Reduced', 'Significant')	No	('No', 'N/A')	('Yes', 'Moderate')	substantially reduced
67.3	105.8	94.6	106.2	108.2	48.4	125.299	51.8	('Yes', 'Mild')	('No', 'N/A')	('Reduced', 'Significant')	No	('Yes', 'Mild')	('No', 'N/A')	substantially reduced
83.03	63	100.5	75.3	86.3	167.5	170.207	51.9	('No', 'N/A')	('Yes', 'Mild')	('Reduced', 'Significant')	No	('No', 'N/A')	('No', 'N/A')	substantially reduced
56.57	112.4	36.3	79.1	60	17.3	135.1	51.9	('Yes', 'Severe')	('Yes', 'Mild')	('Reduced', 'Significant')	No	('Yes', 'Severe')	('Yes', 'Mild')	substantially reduced
20.26	199.3	16.9	109.8	65.6	6.2	171.545	51.9	('Yes', 'Severe')	('No', 'N/A')	('Reduced', 'Significant')	No	('Yes', 'Severe')	('No', 'N/A')	normal
76.84	42	44	44	45	39	149.038	52	('No', 'N/A')	('Yes', 'Moderate')	('Reduced', 'Significant')	No	('No', 'N/A')	('Yes', 'Moderate')	substantially reduced
79.95	5	71	49	72	81	152.455	52	('No', 'N/A')	('Yes', 'Mild')	('Reduced', 'Significant')	No	('No', 'N/A')	('Yes', 'Mild')	substantially reduced
73.78	61	41	51	47	32	130.776	52	('No', 'N/A')	('Yes', 'Moderate')	('Reduced', 'Significant')	No	('No', 'N/A')	('Yes', 'Moderate')	substantially reduced
82.49	63	53	54	50	53	153.876	52	('No', 'N/A')	('Yes', 'Moderate')	('Reduced', 'Significant')	No	('No', 'N/A')	('Yes', 'Moderate')	substantially reduced
77.14	63	53	58	55	46	145.388	52	('No', 'N/A')	('Yes', 'Moderate')	('Reduced', 'Significant')	No	('No', 'N/A')	('Yes', 'Moderate')	substantially reduced
75.64	75	49	61	54	36	151.81	52	('No', 'N/A')	('Yes', 'Moderate')	('Reduced', 'Significant')	No	('No', 'N/A')	('Yes', 'Moderate')	substantially reduced
87.14	46	73	61	67	115	169.701	52	('No', 'N/A')	('Yes', 'Mild')	('Reduced', 'Significant')	No	('No', 'N/A')	('Yes', 'Mild')	substantially reduced
80.88	47	72	62	69	87	165.004	52	('No', 'N/A')	('Yes', 'Mild')	('Reduced', 'Significant')	No	('No', 'N/A')	('Yes', 'Mild')	substantially reduced
87.63	88	53	63	53	88	165.952	52	('No', 'N/A')	('Yes', 'Moderate')	('Reduced', 'Significant')	No	('No', 'N/A')	('Yes', 'Moderate')	substantially reduced
76.43	64	77	68	74	86	140.165	52	('No', 'N/A')	('Yes', 'Mild')	('Reduced', 'Significant')	No	('No', 'N/A')	('Yes', 'Mild')	substantially reduced
69.78	73	66	75	77	42	138.657	52	('Yes', 'Moderate')	('Yes', 'Mild')	('Reduced', 'Significant')	No	('Yes', 'Mild')	('Yes', 'Mild')	borderline reduced
72.14	135	41	77	48	25	133	52	('No', 'N/A')	('Yes', 'Moderate')	('Reduced', 'Significant')	No	('Yes', 'Mild')	('No', 'N/A')	substantially reduced
82.19	76	82	81	81	91	163.489	52	('No', 'N/A')	('No', 'N/A')	('Reduced', 'Significant')	No	('No', 'N/A')	('Yes', 'Mild')	substantially reduced
68.03	89	71	85	80	50	130.581	52	('Yes', 'Moderate')	('No', 'N/A')	('Reduced', 'Significant')	No	('Yes', 'Mild')	('No', 'N/A')	substantially reduced
64.05	112	62	87	75	33	133.688	52	('Yes', 'Moderate')	('No', 'N/A')	('Reduced', 'Significant')	No	('Yes', 'Moderate')	('No', 'N/A')	substantially reduced
71.63	127	63	87	68	49	144.59	52	('No', 'N/A')	('No', 'N/A')	('Reduced', 'Significant')	No	('No', 'N/A')	N/A	borderline reduced
74.11	81	87	88	92	71	145.36	52	('No', 'N/A')	('No', 'N/A')	('Reduced', 'Significant')	No	('No', 'N/A')	('No', 'N/A')	substantially reduced
66.22	115	71	94	85	35	128.734	52	('Yes', 'Moderate')	('No', 'N/A')	('Reduced', 'Significant')	No	('Yes', 'Moderate')	('No', 'N/A')	substantially reduced
63.56	98	82	98	97	41	123.595	52	('Yes', 'Mild')	('No', 'N/A')	('Reduced', 'Significant')	No	('Yes', 'Mild')	('No', 'N/A')	substantially reduced
82.03	153	73	99	84	53	170.617	52	('No', 'N/A')	('No', 'N/A')	('Reduced', 'Significant')	No	('No', 'N/A')	('No', 'N/A')	substantially reduced
48.59	91	68	100	107	26	134.429	52	('Yes', 'Moderate')	('No', 'N/A')	('Reduced', 'Significant')	No	('Yes', 'Moderate')	('No', 'N/A')	substantially reduced
63.48	274	33	105	43	13	120.413	52	('Yes', 'Severe')	('No', 'N/A')	('Reduced', 'Significant')	No	('Yes', 'Severe')	('No', 'N/A')	substantially reduced
26.09	150	27	109	80	9	151.597	52	('Yes', 'Severe')	('No', 'N/A')	('Reduced', 'Significant')	No	('Yes', 'Severe')	('No', 'N/A')	substantially reduced
47.9	195	44	112	72	14	137.137	52	('Yes', 'Severe')	('No', 'N/A')	('Reduced', 'Significant')	No	('Yes', 'Severe')	('No', 'N/A')	substantially reduced
40.59	Missing	21	Missing	Missing	4	118.766	52	('Yes', 'Severe')	('No', 'N/A')	('Reduced', 'Significant')	No	('Yes', 'Severe')	N/A	substantially reduced
41.19	Missing	36	Missing	Missing	9	132.91	52	('Yes', 'Severe')	('No', 'N/A')	('Reduced', 'Significant')	No	('Yes', 'Severe')	N/A	substantially reduced
50.88	Missing	55	Missing	Missing	16	129.775	52	('Yes', 'Moderate')	('No', 'N/A')	('Reduced', 'Significant')	No	('Yes', 'Moderate')	N/A	substantially reduced
51.63	Missing	47	Missing	Missing	17	150.122	52	('Yes', 'Severe')	('No', 'N/A')	('Reduced', 'Significant')	No	('Yes', 'Severe')	('No', 'N/A')	substantially reduced
57.56	Missing	51	Missing	Missing	23	138.863	52	('Yes', 'Moderate')	('No', 'N/A')	('Reduced', 'Significant')	No	('Yes', 'Moderate')	('No', 'N/A')	substantially reduced
62.05	Missing	47	Missing	Missing	23	123.227	52	('Yes', 'Severe')	('No', 'N/A')	('Reduced', 'Significant')	No	('Yes', 'Moderate')	N/A	substantially reduced
62.6	Missing	50	Missing	Missing	24	141.316	52	('Yes', 'Moderate')	('No', 'N/A')	('Reduced', 'Significant')	No	('Yes', 'Moderate')	N/A	substantially reduced
63.56	Missing	25	Missing	Missing	13	138.348	52	('Yes', 'Severe')	('No', 'N/A')	('Reduced', 'Significant')	No	('Yes', 'Moderate')	N/A	substantially reduced
66.7	Missing	100	Missing	Missing	50	124.788	52	('Yes', 'Mild')	('No', 'N/A')	('Reduced', 'Significant')	No	('Yes', 'Mild')	N/A	substantially reduced
68.71	Missing	54	Missing	Missing	34	126.189	52	('Yes', 'Moderate')	('No', 'N/A')	('Reduced', 'Significant')	No	('No', 'N/A')	N/A	substantially reduced
70.1	Missing	57	Missing	Missing	41	141.894	52	('No', 'N/A')	('No', 'N/A')	('Reduced', 'Significant')	No	('No', 'N/A')	N/A	substantially reduced
70.83	Missing	73	Missing	Missing	50	128.035	52	('No', 'N/A')	('No', 'N/A')	('Reduced', 'Significant')	Yes	('No', 'N/A')	('No', 'N/A')	substantially reduced
71.15	Missing	78	Missing	Missing	53	131.555	52	('No', 'N/A')	('No', 'N/A')	('Reduced', 'Significant')	No	('No', 'N/A')	N/A	substantially reduced
72.26	Missing	83	Missing	Missing	66	132.192	52	('No', 'N/A')	('No', 'N/A')	('Reduced', 'Significant')	No	('No', 'N/A')	N/A	substantially reduced
75.26	Missing	70	Missing	Missing	48	137.176	52	('No', 'N/A')	('No', 'N/A')	('Reduced', 'Significant')	No	('No', 'N/A')	N/A	substantially reduced
76.02	Missing	42	Missing	Missing	38	154.78	52	('No', 'N/A')	('No', 'N/A')	('Reduced', 'Significant')	No	('No', 'N/A')	N/A	substantially reduced
79.67	Missing	78	Missing	Missing	91	143.221	52	('No', 'N/A')	('No', 'N/A')	('Reduced', 'Significant')	No	('No', 'N/A')	N/A	substantially reduced
79.85	Missing	54	Missing	Missing	64	142.926	52	('No', 'N/A')	('No', 'N/A')	('Reduced', 'Significant')	No	('No', 'N/A')	N/A	substantially reduced
81.07	Missing	67	Missing	Missing	93	141.908	52	('No', 'N/A')	('No', 'N/A')	('Reduced', 'Significant')	No	('No', 'N/A')	N/A	substantially reduced
83.68	Missing	67	Missing	Missing	106	161.823	52	('No', 'N/A')	('No', 'N/A')	('Reduced', 'Significant')	No	('No', 'N/A')	N/A	substantially reduced
84.28	Missing	54	Missing	Missing	82	156.455	52	('No', 'N/A')	('No', 'N/A')	('Reduced', 'Significant')	No	('No', 'N/A')	N/A	substantially reduced
84.3	Missing	68	Missing	Missing	78	169.841	52	('No', 'N/A')	('No', 'N/A')	('Reduced', 'Significant')	No	('No', 'N/A')	('No', 'N/A')	substantially reduced
84.83	Missing	77	Missing	Missing	134	154.654	52	('No', 'N/A')	('No', 'N/A')	('Reduced', 'Significant')	No	('No', 'N/A')	N/A	substantially reduced
85.12	Missing	51	Missing	Missing	80	164.086	52	('No', 'N/A')	('No', 'N/A')	('Reduced', 'Significant')	No	('No', 'N/A')	N/A	substantially reduced
85.32	Missing	61	Missing	Missing	78	179.405	52	('No', 'N/A')	('No', 'N/A')	('Reduced', 'Significant')	No	('No', 'N/A')	N/A	substantially reduced
86.19	Missing	92	Missing	Missing	114	142.354	52	('No', 'N/A')	('No', 'N/A')	('Reduced', 'Significant')	No	('No', 'N/A')	N/A	substantially reduced
52.36	142.8	52.6	106.7	78.7	22.6	139.796	52.1	('Yes', 'Moderate')	('No', 'N/A')	('Reduced', 'Significant')	No	('Yes', 'Moderate')	('No', 'N/A')	substantially reduced
65.97	Missing	Missing	Missing	Missing	Missing	165.758	52.2	('Yes', 'N/A')	('No', 'N/A')	('Reduced', 'Significant')	No	('No', 'N/A')	('No', 'N/A')	normal
68.04	Missing	90.8	Missing	Missing	49.4	123.426	52.2	('Yes', 'Mild')	('No', 'N/A')	('Reduced', 'Significant')	No	('Yes', 'Mild')	N/A	substantially reduced
60.88	105.6	33.4	69.7	41.2	16.3	126.592	52.3	('Yes', 'Severe')	('Yes', 'Moderate')	('Reduced', 'Significant')	No	('No', 'N/A')	('No', 'N/A')	mildly reduced
81.56	91	59	73.9	60.4	77.9	140.906	52.3	('No', 'N/A')	('Yes', 'Mild')	('Reduced', 'Significant')	No	('No', 'N/A')	('Yes', 'Mild')	substantially reduced
75.62	72.8	52.9	63	54.4	45.8	134.235	52.4	('No', 'N/A')	('Yes', 'Moderate')	('Reduced', 'Significant')	No	('No', 'N/A')	('Yes', 'Moderate')	substantially reduced
54.79	89.6	69.4	91.6	94.1	29.2	143.157	52.4	('Yes', 'Moderate')	('No', 'N/A')	('Reduced', 'Significant')	No	('Yes', 'Mild')	('No', 'N/A')	substantially reduced
75.06	81.5	47.9	60.1	50.3	39.9	124.806	52.5	('No', 'N/A')	('Yes', 'Moderate')	('Reduced', 'Significant')	Yes	('No', 'N/A')	('Yes', 'Moderate')	substantially reduced
82.44	70.8	86.1	72.1	74.7	150.3	156.377	52.5	('No', 'N/A')	('Yes', 'Mild')	('Reduced', 'Significant')	No	('No', 'N/A')	('Yes', 'Mild')	substantially reduced
74.17	73	67.4	70.7	70.7	57.8	149.275	52.6	('No', 'N/A')	('Yes', 'Mild')	('Reduced', 'Significant')	No	('No', 'N/A')	('Yes', 'Mild')	substantially reduced
65.16	141.2	70.5	107.7	88	38.4	145.263	52.6	('Yes', 'Moderate')	('No', 'N/A')	('Reduced', 'Significant')	No	('Yes', 'Mild')	('No', 'N/A')	substantially reduced
46.64	Missing	41.5	Missing	73	13.8	134.19	52.6	('Yes', 'Severe')	('No', 'N/A')	('Reduced', 'Significant')	No	('Yes', 'Severe')	('Yes', 'Mild')	substantially reduced
44.84	226.6	31.6	114.6	61.9	10.2	147.812	52.8	('Yes', 'Severe')	('No', 'N/A')	('Reduced', 'Significant')	No	('No', 'N/A')	('No', 'N/A')	normal
68.59	104.2	75.5	93.4	86.1	61.7	160.098	52.9	('Yes', 'Moderate')	('No', 'N/A')	('Reduced', 'Significant')	No	('No', 'N/A')	('No', 'N/A')	substantially reduced
45.49	158	36.4	102.1	72.2	12.1	124.866	52.9	('Yes', 'Severe')	('No', 'N/A')	('Reduced', 'Significant')	No	('Yes', 'Severe')	('No', 'N/A')	substantially reduced
87	47	52	46	46	82	164.751	53	('No', 'N/A')	('Yes', 'Moderate')	('Reduced', 'Significant')	No	('No', 'N/A')	('Yes', 'Moderate')	substantially reduced
86.84	42	60	49	55	101	182.032	53	('No', 'N/A')	('Yes', 'Moderate')	('Reduced', 'Significant')	No	('No', 'N/A')	('Yes', 'Moderate')	substantially reduced
69.16	40	56	52	61	38	136.251	53	('Yes', 'Moderate')	('Yes', 'Mild')	('Reduced', 'Significant')	No	('No', 'N/A')	('Yes', 'Mild')	substantially reduced
83.29	47	61	53	57	75	151.801	53	('No', 'N/A')	('Yes', 'Moderate')	('Reduced', 'Significant')	No	('No', 'N/A')	('Yes', 'Moderate')	substantially reduced
85.39	49	59	53	57	82	162.712	53	('No', 'N/A')	('Yes', 'Moderate')	('Reduced', 'Significant')	No	('No', 'N/A')	('Yes', 'Moderate')	substantially reduced
77.99	54	57	55	56	57	131.418	53	('No', 'N/A')	('Yes', 'Moderate')	('Reduced', 'Significant')	No	('No', 'N/A')	('Yes', 'Moderate')	substantially reduced
65.6	75	36	56	43	21	140.624	53	('Yes', 'Severe')	('Yes', 'Moderate')	('Reduced', 'Significant')	No	('Yes', 'Moderate')	('Yes', 'Moderate')	substantially reduced
84.86	46	89	66	83	117	169.128	53	('No', 'N/A')	('Yes', 'Mild')	('Reduced', 'Significant')	No	('No', 'N/A')	('Yes', 'Mild')	substantially reduced
56.72	136	28	68	43	8	113.008	53	('Yes', 'Severe')	('Yes', 'Moderate')	('Reduced', 'Significant')	No	('Yes', 'Severe')	('No', 'N/A')	substantially reduced
81.44	107	54	68	55	51	168.763	53	('No', 'N/A')	('Yes', 'Moderate')	('Reduced', 'Significant')	No	('No', 'N/A')	('Yes', 'Mild')	borderline reduced
74.48	55	84	75	86	70	137.769	53	('No', 'N/A')	('Yes', 'Mild')	('Reduced', 'Significant')	No	('No', 'N/A')	('No', 'N/A')	substantially reduced
56.25	92	103	114	133	53	128.32	53	('Yes', 'Mild')	('No', 'N/A')	('Reduced', 'Significant')	No	('Yes', 'Mild')	('No', 'N/A')	substantially reduced
37.9	Missing	29	Missing	Missing	7	129.084	53	('Yes', 'Severe')	('No', 'N/A')	('Reduced', 'Significant')	No	('Yes', 'Severe')	N/A	substantially reduced
40.55	Missing	24	Missing	Missing	6	159.358	53	('Yes', 'Severe')	('No', 'N/A')	('Reduced', 'Significant')	No	('No', 'N/A')	N/A	substantially reduced
56.62	Missing	59	Missing	Missing	22	127.369	53	('Yes', 'Moderate')	('No', 'N/A')	('Reduced', 'Significant')	No	('Yes', 'Moderate')	N/A	substantially reduced
59.28	Missing	41	Missing	Missing	21	130.686	53	('Yes', 'Severe')	('No', 'N/A')	('Reduced', 'Significant')	No	('Yes', 'Moderate')	N/A	substantially reduced
62.35	Missing	53	Missing	Missing	26	142.104	53	('Yes', 'Moderate')	('No', 'N/A')	('Reduced', 'Significant')	No	('Yes', 'Moderate')	N/A	substantially reduced
68.43	Missing	50	Missing	Missing	36	175.822	53	('Yes', 'Moderate')	('No', 'N/A')	('Reduced', 'Significant')	No	('No', 'N/A')	N/A	substantially reduced
72.11	Missing	60	Missing	Missing	41	145.86	53	('No', 'N/A')	('No', 'N/A')	('Reduced', 'Significant')	No	('No', 'N/A')	N/A	substantially reduced
73.33	Missing	103	Missing	Missing	73	127.176	53	('No', 'N/A')	('No', 'N/A')	('Reduced', 'Significant')	No	('No', 'N/A')	N/A	substantially reduced
77.44	Missing	87	Missing	Missing	80	138.056	53	('No', 'N/A')	('No', 'N/A')	('Reduced', 'Significant')	No	('No', 'N/A')	('No', 'N/A')	normal
78.51	Missing	91	Missing	Missing	102	152.006	53	('No', 'N/A')	('No', 'N/A')	('Reduced', 'Significant')	No	('No', 'N/A')	N/A	substantially reduced
78.76	Missing	89	Missing	Missing	106	134.66	53	('No', 'N/A')	('No', 'N/A')	('Reduced', 'Significant')	No	('No', 'N/A')	N/A	substantially reduced
80.36	Missing	72	Missing	Missing	77	162.243	53	('No', 'N/A')	('No', 'N/A')	('Reduced', 'Significant')	No	('No', 'N/A')	N/A	substantially reduced
80.68	Missing	66	Missing	Missing	90	145.458	53	('No', 'N/A')	('No', 'N/A')	('Reduced', 'Significant')	No	('No', 'N/A')	N/A	substantially reduced
80.97	Missing	60	Missing	Missing	59	153.654	53	('No', 'N/A')	('No', 'N/A')	('Reduced', 'Significant')	No	('No', 'N/A')	N/A	substantially reduced
81.97	Missing	78	Missing	Missing	108	151.382	53	('No', 'N/A')	('No', 'N/A')	('Reduced', 'Significant')	No	('No', 'N/A')	N/A	substantially reduced
82.05	Missing	94	Missing	Missing	159	152.825	53	('No', 'N/A')	('No', 'N/A')	('Reduced', 'Significant')	No	('No', 'N/A')	N/A	substantially reduced
82.51	Missing	75	Missing	Missing	92	155.572	53	('No', 'N/A')	('No', 'N/A')	('Reduced', 'Significant')	No	('No', 'N/A')	N/A	substantially reduced
85.49	Missing	72	Missing	Missing	115	158.537	53	('No', 'N/A')	('No', 'N/A')	('Reduced', 'Significant')	No	('No', 'N/A')	N/A	substantially reduced
86.08	Missing	64	Missing	Missing	79	172.489	53	('No', 'N/A')	('No', 'N/A')	('Reduced', 'Significant')	No	('No', 'N/A')	N/A	substantially reduced
78.75	89	97	97.7	107.7	93.4	157.001	53.1	('No', 'N/A')	('No', 'N/A')	('Reduced', 'Significant')	No	('No', 'N/A')	('No', 'N/A')	substantially reduced
34.23	125.1	30.2	102.1	90.7	10.3	138.636	53.1	('Yes', 'Severe')	('No', 'N/A')	('Reduced', 'Significant')	No	('Yes', 'Severe')	('No', 'N/A')	substantially reduced
29.54	171.3	28.9	111.9	80.6	6.5	150.618	53.1	('Yes', 'Severe')	('No', 'N/A')	('Reduced', 'Significant')	No	('Yes', 'Severe')	('No', 'N/A')	substantially reduced
69.26	77.2	72.4	79	81.1	43.8	124.312	53.3	('Yes', 'Moderate')	('Yes', 'Mild')	('Reduced', 'Significant')	No	('No', 'N/A')	('No', 'N/A')	normal
47.84	156.3	45.9	108.6	82.3	14.8	134.637	53.3	('Yes', 'Severe')	('No', 'N/A')	('Reduced', 'Significant')	No	('Yes', 'Severe')	('No', 'N/A')	substantially reduced
66.6	51.8	60.7	63.4	72.1	34.7	129.769	53.4	('Yes', 'Moderate')	('Yes', 'Mild')	('Reduced', 'Significant')	No	('No', 'N/A')	('No', 'N/A')	normal
48.36	168	55.4	117.7	93.5	22.9	144.961	53.4	('Yes', 'Moderate')	('No', 'N/A')	('Reduced', 'Significant')	No	('Yes', 'Moderate')	('No', 'N/A')	substantially reduced
87.82	102.4	71.5	81.8	69.2	89.5	172.033	53.5	('No', 'N/A')	('No', 'N/A')	('Reduced', 'Significant')	No	('No', 'N/A')	('No', 'N/A')	normal
52.1	110.9	56.3	92.4	83.8	20	127.54	53.5	('Yes', 'Moderate')	('No', 'N/A')	('Reduced', 'Significant')	No	('Yes', 'Moderate')	('No', 'N/A')	substantially reduced
63.15	113.3	62.7	91.5	81.9	25.6	125.557	53.6	('Yes', 'Moderate')	('No', 'N/A')	('Reduced', 'Significant')	No	('Yes', 'Moderate')	('No', 'N/A')	substantially reduced
76.77	45.9	49	49.4	50.2	42.8	138.167	53.8	('No', 'N/A')	('Yes', 'Moderate')	('Reduced', 'Significant')	No	('No', 'N/A')	('Yes', 'Moderate')	substantially reduced
46.04	83.7	57.4	89.2	94.3	14.7	121.448	53.8	('Yes', 'Moderate')	('No', 'N/A')	('Reduced', 'Significant')	No	('Yes', 'Moderate')	('No', 'N/A')	substantially reduced
57.86	84.3	71.4	93.6	96.5	26.8	119.311	53.8	('Yes', 'Moderate')	('No', 'N/A')	('Reduced', 'Significant')	No	('Yes', 'Moderate')	('No', 'N/A')	substantially reduced
64.12	84.3	99.9	95.5	113.6	56.1	128.044	53.8	('Yes', 'Mild')	('No', 'N/A')	('Reduced', 'Significant')	No	('Yes', 'Mild')	('No', 'N/A')	substantially reduced
64.22	73	39.7	56.3	48.6	22.9	141.893	53.9	('Yes', 'Severe')	('Yes', 'Moderate')	('Reduced', 'Significant')	No	('Yes', 'Severe')	('Yes', 'Moderate')	substantially reduced
63.85	35	42	45	51	18	134.932	54	('Yes', 'Severe')	('Yes', 'Moderate')	('Reduced', 'Significant')	No	('Yes', 'Moderate')	('Yes', 'Moderate')	substantially reduced
81.75	58	41	48	40	43	151.54	54	('No', 'N/A')	('Yes', 'Moderate')	('Reduced', 'Significant')	No	('No', 'N/A')	('Yes', 'Moderate')	substantially reduced
80.94	60.1	37.8	50	43.9	37.8	156.102	54	('No', 'N/A')	('Yes', 'Moderate')	('Reduced', 'Significant')	No	('No', 'N/A')	('Yes', 'Severe')	substantially reduced
61.89	57	49	58	60	21	172.923	54	('Yes', 'Severe')	('Yes', 'Mild')	('Reduced', 'Significant')	No	('Yes', 'Moderate')	('Yes', 'Moderate')	substantially reduced
88.49	71	64	61	57	123	168.757	54	('No', 'N/A')	('Yes', 'Moderate')	('Reduced', 'Significant')	No	('No', 'N/A')	('Yes', 'Moderate')	substantially reduced
71.41	66.3	55.1	62	60.1	37.4	128.162	54	('No', 'N/A')	('Yes', 'Mild')	('Reduced', 'Significant')	Yes	('No', 'N/A')	('Yes', 'Mild')	substantially reduced
65.45	98	37	63	43	21	139.929	54	('Yes', 'Severe')	('Yes', 'Moderate')	('Reduced', 'Significant')	No	('Yes', 'Moderate')	('Yes', 'Moderate')	substantially reduced
66.63	73	51	63	59	30	130.877	54	('Yes', 'Moderate')	('Yes', 'Moderate')	('Reduced', 'Significant')	No	('Yes', 'Moderate')	('Yes', 'Moderate')	substantially reduced
71.51	67	54	63	61	42	152.002	54	('No', 'N/A')	('Yes', 'Mild')	('Reduced', 'Significant')	No	('No', 'N/A')	('Yes', 'Moderate')	substantially reduced
74.05	63	66	63	65	60	122.342	54	('No', 'N/A')	('Yes', 'Mild')	('Reduced', 'Significant')	No	('No', 'N/A')	('Yes', 'Mild')	substantially reduced
79.16	72	59	64	60	61	137.486	54	('No', 'N/A')	('Yes', 'Mild')	('Reduced', 'Significant')	No	('No', 'N/A')	('Yes', 'Mild')	substantially reduced
76.33	60	67	68	75	68	135.374	54	('No', 'N/A')	('Yes', 'Mild')	('Reduced', 'Significant')	No	('No', 'N/A')	('Yes', 'Mild')	substantially reduced
75.14	56	84	75	87	69	134.701	54	('No', 'N/A')	('Yes', 'Mild')	('Reduced', 'Significant')	No	('No', 'N/A')	('No', 'N/A')	substantially reduced
47.88	158	21	78	36	7	118.339	54	('Yes', 'Severe')	('Yes', 'Severe')	('Reduced', 'Significant')	No	('Yes', 'Severe')	('No', 'N/A')	substantially reduced
65.57	110	53	78	66	28	133.54	54	('Yes', 'Moderate')	('Yes', 'Mild')	('Reduced', 'Significant')	No	('Yes', 'Moderate')	('No', 'N/A')	borderline reduced
76.23	64	87	81	89	81	150.386	54	('No', 'N/A')	('No', 'N/A')	('Reduced', 'Significant')	No	('No', 'N/A')	('No', 'N/A')	substantially reduced
66.61	106	77	94	82	64	130.509	54	('Yes', 'Moderate')	('No', 'N/A')	('Reduced', 'Significant')	No	('No', 'N/A')	('No', 'N/A')	substantially reduced
39.87	317	39	171	86	15	168.743	54	('Yes', 'Severe')	('No', 'N/A')	('Reduced', 'Significant')	No	('Yes', 'Severe')	('No', 'N/A')	substantially reduced
57.89	Missing	52	Missing	Missing	24	129.253	54	('Yes', 'Moderate')	('No', 'N/A')	('Reduced', 'Significant')	No	('Yes', 'Moderate')	('No', 'N/A')	substantially reduced
66.65	Missing	51	Missing	Missing	28	144.048	54	('Yes', 'Moderate')	('No', 'N/A')	('Reduced', 'Significant')	No	('Yes', 'Moderate')	N/A	substantially reduced
67.35	Missing	39	Missing	Missing	20	125.884	54	('Yes', 'Severe')	('No', 'N/A')	('Reduced', 'Significant')	No	('Yes', 'Moderate')	N/A	substantially reduced
72.54	Missing	61	Missing	Missing	40	131.771	54	('No', 'N/A')	('No', 'N/A')	('Reduced', 'Significant')	No	('No', 'N/A')	N/A	substantially reduced
74	Missing	57	Missing	Missing	41	156.329	54	('No', 'N/A')	('No', 'N/A')	('Reduced', 'Significant')	No	('No', 'N/A')	N/A	substantially reduced
75.58	Missing	77	Missing	Missing	63	146.36	54	('No', 'N/A')	('No', 'N/A')	('Reduced', 'Significant')	No	('No', 'N/A')	N/A	substantially reduced
76.03	Missing	84	Missing	Missing	72	150.409	54	('No', 'N/A')	('No', 'N/A')	('Reduced', 'Significant')	No	('No', 'N/A')	N/A	substantially reduced
76.22	Missing	56	Missing	Missing	44	136.984	54	('No', 'N/A')	('No', 'N/A')	('Reduced', 'Significant')	No	('No', 'N/A')	N/A	substantially reduced
78.14	Missing	71	Missing	Missing	80	156.818	54	('No', 'N/A')	('No', 'N/A')	('Reduced', 'Significant')	No	('No', 'N/A')	N/A	substantially reduced
79.28	Missing	32	Missing	Missing	33	157.948	54	('No', 'N/A')	('No', 'N/A')	('Reduced', 'Significant')	No	('No', 'N/A')	N/A	substantially reduced
81.73	Missing	62	Missing	Missing	83	145.233	54	('No', 'N/A')	('No', 'N/A')	('Reduced', 'Significant')	No	('No', 'N/A')	N/A	substantially reduced
82.77	Missing	53	Missing	Missing	69	164.551	54	('No', 'N/A')	('No', 'N/A')	('Reduced', 'Significant')	No	('No', 'N/A')	N/A	substantially reduced
83.46	Missing	83	Missing	Missing	88	179.62	54	('No', 'N/A')	('No', 'N/A')	('Reduced', 'Significant')	No	('No', 'N/A')	N/A	substantially reduced
83.8	Missing	104	Missing	Missing	180	155.331	54	('No', 'N/A')	('No', 'N/A')	('Reduced', 'Significant')	No	('No', 'N/A')	N/A	substantially reduced
83.83	Missing	71	Missing	Missing	97	157.659	54	('No', 'N/A')	('No', 'N/A')	('Reduced', 'Significant')	No	('No', 'N/A')	N/A	substantially reduced
85.06	Missing	59	Missing	Missing	103	168.3	54	('No', 'N/A')	('No', 'N/A')	('Reduced', 'Significant')	No	('No', 'N/A')	N/A	substantially reduced
86.03	Missing	71	Missing	Missing	95	164.342	54	('No', 'N/A')	('No', 'N/A')	('Reduced', 'Significant')	No	('No', 'N/A')	N/A	substantially reduced
41.73	132.1	49.9	109.2	93.6	14.6	136.552	54.1	('Yes', 'Severe')	('No', 'N/A')	('Reduced', 'Significant')	No	('Yes', 'Moderate')	('No', 'N/A')	substantially reduced
30.09	101	40	108.9	112.7	9	144.534	54.2	('Yes', 'Severe')	('No', 'N/A')	('Reduced', 'Significant')	No	('Yes', 'Severe')	('No', 'N/A')	substantially reduced
72.09	67.3	42.9	54.2	47.6	32.2	134.335	54.3	('No', 'N/A')	('Yes', 'Moderate')	('Reduced', 'Significant')	No	('No', 'N/A')	('Yes', 'Moderate')	substantially reduced
57.87	128	39.7	90.3	56.4	23.2	137.68	54.4	('Yes', 'Severe')	('No', 'N/A')	('Reduced', 'Significant')	No	('Yes', 'Severe')	('No', 'N/A')	substantially reduced
54.7	106.2	61.2	97.1	90.4	22.1	138.815	54.4	('Yes', 'Moderate')	('No', 'N/A')	('Reduced', 'Significant')	No	('No', 'N/A')	('No', 'N/A')	normal
67.36	113.7	63.4	91	76.4	37	145.246	54.5	('Yes', 'Moderate')	('No', 'N/A')	('Reduced', 'Significant')	No	('Yes', 'Moderate')	('No', 'N/A')	substantially reduced
59.96	148.7	61.5	109.4	78.4	30	131.877	54.5	('Yes', 'Moderate')	('No', 'N/A')	('Reduced', 'Significant')	No	('Yes', 'Moderate')	('No', 'N/A')	substantially reduced
45.41	186	42.8	112.5	74.5	11.9	130.312	54.5	('Yes', 'Severe')	('No', 'N/A')	('Reduced', 'Significant')	No	('Yes', 'Severe')	('No', 'N/A')	substantially reduced
74.17	78.6	47.9	59.9	51	38.8	130.456	54.7	('No', 'N/A')	('Yes', 'Moderate')	('Reduced', 'Significant')	No	('No', 'N/A')	('Yes', 'Moderate')	substantially reduced
72.98	88.2	95	95	98.9	82.6	138.973	54.7	('No', 'N/A')	('No', 'N/A')	('Reduced', 'Significant')	No	('No', 'N/A')	('No', 'N/A')	normal
73.65	62.7	61.8	63.1	62.2	50.2	134.305	54.8	('No', 'N/A')	('Yes', 'Mild')	('Reduced', 'Significant')	No	('No', 'N/A')	('Yes', 'Mild')	substantially reduced
84.44	46	62	50	54	137	157.153	55	('No', 'N/A')	('Yes', 'Moderate')	('Reduced', 'Significant')	No	('No', 'N/A')	('Yes', 'Moderate')	substantially reduced
77.28	36	68	51	68	67	145.402	55	('No', 'N/A')	('Yes', 'Mild')	('Reduced', 'Significant')	No	('No', 'N/A')	('Yes', 'Mild')	substantially reduced
78.36	95	38	57	37	41	151.542	55	('No', 'N/A')	('Yes', 'Severe')	('Reduced', 'Significant')	No	('No', 'N/A')	('Yes', 'Severe')	substantially reduced
81.79	55	55	58	58	52	162.816	55	('No', 'N/A')	('Yes', 'Moderate')	('Reduced', 'Significant')	No	('No', 'N/A')	('Yes', 'Moderate')	substantially reduced
89.5	95	52	64	49	110	169.285	55	('No', 'N/A')	('Yes', 'Moderate')	('Reduced', 'Significant')	No	('No', 'N/A')	('Yes', 'Moderate')	substantially reduced
74.44	72	64	67	66	55	135.22	55	('No', 'N/A')	('Yes', 'Mild')	('Reduced', 'Significant')	No	('No', 'N/A')	('Yes', 'Mild')	substantially reduced
91.94	75.7	68.1	67.8	65.7	78.6	180.106	55	('No', 'N/A')	('Yes', 'Mild')	('Reduced', 'Significant')	No	('No', 'N/A')	('No', 'N/A')	substantially reduced
80.57	75	66	68	65	61	156.285	55	('No', 'N/A')	('Yes', 'Mild')	('Reduced', 'Significant')	No	('No', 'N/A')	('Yes', 'Mild')	substantially reduced
80.38	68	77	69	72	87	146.197	55	('No', 'N/A')	('Yes', 'Mild')	('Reduced', 'Significant')	No	('No', 'N/A')	('Yes', 'Mild')	substantially reduced
81.81	70	73.2	69.2	69.6	93.3	155.719	55	('No', 'N/A')	('Yes', 'Mild')	('Reduced', 'Significant')	No	('No', 'N/A')	('Yes', 'Mild')	substantially reduced
75.39	97	62	75	65	50	128.559	55	('No', 'N/A')	('Yes', 'Mild')	('Reduced', 'Significant')	Yes	('No', 'N/A')	('Yes', 'Mild')	substantially reduced
79.14	92	69	82	73	68	135.362	55	('No', 'N/A')	('No', 'N/A')	('Reduced', 'Significant')	No	('No', 'N/A')	('No', 'N/A')	substantially reduced
71.74	83	86	94	110	58	136.15	55	('No', 'N/A')	('No', 'N/A')	('Reduced', 'Significant')	No	('No', 'N/A')	('No', 'N/A')	substantially reduced
50.07	107	56	95	85	19	129.24	55	('Yes', 'Moderate')	('No', 'N/A')	('Reduced', 'Significant')	No	('Yes', 'Moderate')	('No', 'N/A')	substantially reduced
84.67	91	91	97	100	91	166.131	55	('No', 'N/A')	('No', 'N/A')	('Reduced', 'Significant')	No	('No', 'N/A')	('No', 'N/A')	borderline reduced
44.17	132	43	99	76	12	138.622	55	('Yes', 'Severe')	('No', 'N/A')	('Reduced', 'Significant')	No	('Yes', 'Severe')	('No', 'N/A')	substantially reduced
53.55	130	63	105	94	19	124.91	55	('Yes', 'Moderate')	('No', 'N/A')	('Reduced', 'Significant')	No	('Yes', 'Moderate')	('No', 'N/A')	substantially reduced
35.08	158	43	122	95	9	139.61	55	('Yes', 'Severe')	('No', 'N/A')	('Reduced', 'Significant')	No	('Yes', 'Severe')	('No', 'N/A')	substantially reduced
55.13	Missing	67	Missing	Missing	22	120.268	55	('Yes', 'Moderate')	('No', 'N/A')	('Reduced', 'Significant')	No	('Yes', 'Moderate')	N/A	substantially reduced
61.73	Missing	71	Missing	Missing	26	119.165	55	('Yes', 'Moderate')	('No', 'N/A')	('Reduced', 'Significant')	No	('Yes', 'Moderate')	N/A	substantially reduced
62.56	Missing	49	Missing	Missing	20	125.115	55	('Yes', 'Severe')	('No', 'N/A')	('Reduced', 'Significant')	No	('Yes', 'Moderate')	N/A	substantially reduced
63.2	Missing	67	Missing	Missing	37	134.487	55	('Yes', 'Moderate')	('No', 'N/A')	('Reduced', 'Significant')	No	('Yes', 'Moderate')	N/A	substantially reduced
66.26	Missing	48	Missing	Missing	28	142.457	55	('Yes', 'Severe')	('No', 'N/A')	('Reduced', 'Significant')	No	('Yes', 'Moderate')	N/A	substantially reduced
66.47	Missing	79	Missing	Missing	52	129.404	55	('Yes', 'Moderate')	('No', 'N/A')	('Reduced', 'Significant')	No	('Yes', 'Mild')	N/A	substantially reduced
73.23	Missing	89	Missing	Missing	73	134.864	55	('No', 'N/A')	('No', 'N/A')	('Reduced', 'Significant')	No	('No', 'N/A')	N/A	substantially reduced
73.91	Missing	61	Missing	Missing	57	138.989	55	('No', 'N/A')	('No', 'N/A')	('Reduced', 'Significant')	No	('No', 'N/A')	N/A	substantially reduced
74.4	Missing	74	Missing	Missing	53	144.944	55	('No', 'N/A')	('No', 'N/A')	('Reduced', 'Significant')	No	('No', 'N/A')	N/A	substantially reduced
76.69	Missing	67	Missing	Missing	63	147.217	55	('No', 'N/A')	('No', 'N/A')	('Reduced', 'Significant')	No	('No', 'N/A')	N/A	substantially reduced
76.69	Missing	84	Missing	Missing	85	148.356	55	('No', 'N/A')	('No', 'N/A')	('Reduced', 'Significant')	No	('No', 'N/A')	N/A	substantially reduced
78.51	Missing	69	Missing	Missing	69	138.039	55	('No', 'N/A')	('No', 'N/A')	('Reduced', 'Significant')	No	('No', 'N/A')	N/A	substantially reduced
79.43	Missing	55	Missing	Missing	80	164.118	55	('No', 'N/A')	('No', 'N/A')	('Reduced', 'Significant')	No	('No', 'N/A')	N/A	substantially reduced
83.81	Missing	55	Missing	Missing	64	157.984	55	('No', 'N/A')	('No', 'N/A')	('Reduced', 'Significant')	No	('No', 'N/A')	N/A	borderline reduced
83.82	Missing	83	Missing	Missing	112	155.651	55	('No', 'N/A')	('No', 'N/A')	('Reduced', 'Significant')	No	('No', 'N/A')	N/A	substantially reduced
84.46	Missing	99	Missing	Missing	163	184.418	55	('No', 'N/A')	('No', 'N/A')	('Reduced', 'Significant')	No	('No', 'N/A')	N/A	substantially reduced
84.68	Missing	71	Missing	Missing	139	146.848	55	('No', 'N/A')	('No', 'N/A')	('Reduced', 'Significant')	No	('No', 'N/A')	N/A	substantially reduced
84.92	Missing	79	Missing	Missing	112	164.825	55	('No', 'N/A')	('No', 'N/A')	('Reduced', 'Significant')	No	('No', 'N/A')	N/A	substantially reduced
86.47	Missing	70	Missing	Missing	100	170.99	55	('No', 'N/A')	('No', 'N/A')	('Reduced', 'Significant')	No	('No', 'N/A')	N/A	substantially reduced
87.7	Missing	65	Missing	Missing	91	176.948	55	('No', 'N/A')	('No', 'N/A')	('Reduced', 'Significant')	No	('No', 'N/A')	N/A	substantially reduced
72.99	94.5	70.5	78.5	69.8	76.6	173.512	55.1	('No', 'N/A')	('Yes', 'Mild')	('Reduced', 'Significant')	No	('No', 'N/A')	('Yes', 'Mild')	substantially reduced
44.42	179.4	35	99.6	61	12.8	147.5	55.1	('Yes', 'Severe')	('No', 'N/A')	('Reduced', 'Significant')	No	('Yes', 'Severe')	('No', 'N/A')	substantially reduced
66.01	87.2	76.9	85.9	88	37.4	136.967	55.2	('Yes', 'Moderate')	('No', 'N/A')	('Reduced', 'Significant')	No	('Yes', 'Moderate')	('No', 'N/A')	substantially reduced
74.8	115.9	84.8	102.3	97.8	53.2	134.675	55.4	('No', 'N/A')	('No', 'N/A')	('Reduced', 'Significant')	No	('No', 'N/A')	('No', 'N/A')	normal
67.23	166.7	60.4	103.8	74.5	39.6	152.268	55.5	('Yes', 'Moderate')	('No', 'N/A')	('Reduced', 'Significant')	No	('Yes', 'Mild')	('No', 'N/A')	substantially reduced
80.25	Missing	79.8	Missing	Missing	77	144.744	55.5	('No', 'N/A')	('No', 'N/A')	('Reduced', 'Significant')	No	('No', 'N/A')	N/A	substantially reduced
76.07	101.3	60.4	80.2	68.4	42.7	154.118	55.6	('No', 'N/A')	('No', 'N/A')	('Reduced', 'Significant')	No	('No', 'N/A')	('No', 'N/A')	normal
57.05	138.8	51.9	97.7	78.7	22.7	127.565	55.6	('Yes', 'Moderate')	('No', 'N/A')	('Reduced', 'Significant')	No	('Yes', 'Moderate')	('No', 'N/A')	substantially reduced
32.23	170.7	38.4	125	94.6	10.2	143.697	55.6	('Yes', 'Severe')	('No', 'N/A')	('Reduced', 'Significant')	No	('Yes', 'Severe')	('No', 'N/A')	substantially reduced
86.24	74	68.8	66.9	61.1	130.1	175.326	55.7	('No', 'N/A')	('Yes', 'Mild')	('Reduced', 'Significant')	No	('No', 'N/A')	('Yes', 'Moderate')	substantially reduced
71.65	93.8	60.3	78.8	65.8	48.2	124.56	55.7	('No', 'N/A')	('Yes', 'Mild')	('Reduced', 'Significant')	Yes	('No', 'N/A')	('Yes', 'Mild')	substantially reduced
62.21	101.2	51.7	77	62.4	26.7	128.741	55.8	('Yes', 'Moderate')	('Yes', 'Mild')	('Reduced', 'Significant')	No	('Yes', 'Moderate')	('Yes', 'Mild')	substantially reduced
81.09	70.9	42.4	53.4	40.4	38.2	147.078	55.9	('No', 'N/A')	('Yes', 'Moderate')	('Reduced', 'Significant')	No	('No', 'N/A')	('Yes', 'Severe')	substantially reduced
82.31	Missing	58.6	Missing	Missing	50.3	189.189	55.9	('No', 'N/A')	('No', 'N/A')	('Reduced', 'Significant')	No	('No', 'N/A')	N/A	substantially reduced
76.36	34	33	33	34	29	160.104	56	('No', 'N/A')	('Yes', 'Severe')	('Reduced', 'Significant')	No	('No', 'N/A')	('Yes', 'Severe')	substantially reduced
61.36	88	21	42	29	7	117.982	56	('Yes', 'Severe')	('Yes', 'Severe')	('Reduced', 'Significant')	No	('Yes', 'Moderate')	('No', 'N/A')	substantially reduced
88.23	51	50	46	43	108	160.101	56	('No', 'N/A')	('Yes', 'Moderate')	('Reduced', 'Significant')	No	('No', 'N/A')	('Yes', 'Moderate')	substantially reduced
78.01	39	62	55	63	61	141.177	56	('No', 'N/A')	('Yes', 'Mild')	('Reduced', 'Significant')	No	('No', 'N/A')	('Yes', 'Mild')	substantially reduced
73.82	61	57	59	59	45	122.479	56	('No', 'N/A')	('Yes', 'Moderate')	('Reduced', 'Significant')	Yes	('No', 'N/A')	('Yes', 'Moderate')	borderline reduced
81.49	62	64	61	61	85	162.325	56	('No', 'N/A')	('Yes', 'Mild')	('Reduced', 'Significant')	No	('No', 'N/A')	('Yes', 'Mild')	substantially reduced
73.71	40	80	63	86	77	140.499	56	('No', 'N/A')	('Yes', 'Mild')	('Reduced', 'Significant')	No	('No', 'N/A')	('Yes', 'Mild')	substantially reduced
73.32	61	78	66	76	86	138.277	56	('No', 'N/A')	('Yes', 'Mild')	('Reduced', 'Significant')	No	('No', 'N/A')	('Yes', 'Mild')	substantially reduced
75.23	64	66	67	69	55	132.164	56	('No', 'N/A')	('Yes', 'Mild')	('Reduced', 'Significant')	No	('No', 'N/A')	('Yes', 'Mild')	substantially reduced
90.23	72	76	67	64	243	177.606	56	('No', 'N/A')	('Yes', 'Mild')	('Reduced', 'Significant')	No	('No', 'N/A')	('Yes', 'Mild')	substantially reduced
79.36	46	89	69	84	95	162.99	56	('No', 'N/A')	('Yes', 'Mild')	('Reduced', 'Significant')	No	('No', 'N/A')	('No', 'N/A')	substantially reduced
62.69	77	56	71	66	31	121.402	56	('Yes', 'Moderate')	('Yes', 'Mild')	('Reduced', 'Significant')	No	('Yes', 'Moderate')	('Yes', 'Mild')	substantially reduced
83.39	75	80	73	72	109	163.514	56	('No', 'N/A')	('Yes', 'Mild')	('Reduced', 'Significant')	No	('No', 'N/A')	('No', 'N/A')	substantially reduced
81.24	69	83	79	81	93	147.309	56	('No', 'N/A')	('Yes', 'Mild')	('Reduced', 'Significant')	No	('No', 'N/A')	('No', 'N/A')	substantially reduced
82.09	76	95	81	86	130	149.293	56	('No', 'N/A')	('No', 'N/A')	('Reduced', 'Significant')	No	('No', 'N/A')	('No', 'N/A')	substantially reduced
60.75	64	81	83	98	45	129.912	56	('Yes', 'Mild')	('No', 'N/A')	('Reduced', 'Significant')	No	('Yes', 'Mild')	('No', 'N/A')	substantially reduced
72.71	64	96	84	109	65	155.024	56	('No', 'N/A')	('No', 'N/A')	('Reduced', 'Significant')	No	('No', 'N/A')	('No', 'N/A')	substantially reduced
64.73	114	60	86	71	33	119.995	56	('Yes', 'Moderate')	('No', 'N/A')	('Reduced', 'Significant')	No	('Yes', 'Moderate')	N/A	substantially reduced
65.23	63	100	86	112	60	130.486	56	('Yes', 'Mild')	('No', 'N/A')	('Reduced', 'Significant')	No	('Yes', 'Mild')	('No', 'N/A')	substantially reduced
80.98	87	106	87	93	139	142.317	56	('No', 'N/A')	('No', 'N/A')	('Reduced', 'Significant')	No	('No', 'N/A')	('No', 'N/A')	substantially reduced
66.89	145	55	98	63	35	137.676	56	('Yes', 'Moderate')	('No', 'N/A')	('Reduced', 'Significant')	No	('Yes', 'Moderate')	('No', 'N/A')	substantially reduced
61.99	107	77	103	101	39	146.896	56	('Yes', 'Moderate')	('No', 'N/A')	('Reduced', 'Significant')	No	('Yes', 'Moderate')	('No', 'N/A')	substantially reduced
54.19	212	46	107	68	16	131.475	56	('Yes', 'Severe')	('No', 'N/A')	('Reduced', 'Significant')	No	('Yes', 'Severe')	('No', 'N/A')	substantially reduced
57.72	126	82	116	111	35	127.222	56	('Yes', 'Mild')	('No', 'N/A')	('Reduced', 'Significant')	No	('Yes', 'Mild')	('No', 'N/A')	substantially reduced
40.08	183.1	38.2	125.8	98.6	14.9	145.845	56	('Yes', 'Severe')	('No', 'N/A')	('Reduced', 'Significant')	No	('Yes', 'Severe')	('No', 'N/A')	substantially reduced
53.52	Missing	77	Missing	Missing	27	123.607	56	('Yes', 'Moderate')	('No', 'N/A')	('Reduced', 'Significant')	No	('Yes', 'Mild')	N/A	substantially reduced
54.85	Missing	49	Missing	Missing	19	134.97	56	('Yes', 'Severe')	('No', 'N/A')	('Reduced', 'Significant')	No	('Yes', 'Moderate')	N/A	substantially reduced
66.65	Missing	29	Missing	Missing	15	128.528	56	('Yes', 'Severe')	('No', 'N/A')	('Reduced', 'Significant')	No	('Yes', 'Moderate')	N/A	substantially reduced
68.75	Missing	48	Missing	Missing	34	149.457	56	('Yes', 'Severe')	('No', 'N/A')	('Reduced', 'Significant')	No	('Yes', 'Moderate')	N/A	substantially reduced
68.92	Missing	68	Missing	Missing	46	125.18	56	('Yes', 'Moderate')	('No', 'N/A')	('Reduced', 'Significant')	No	('No', 'N/A')	N/A	substantially reduced
71.59	Missing	85	Missing	Missing	64	142.385	56	('No', 'N/A')	('No', 'N/A')	('Reduced', 'Significant')	No	('No', 'N/A')	N/A	substantially reduced
71.9	Missing	81	Missing	Missing	57	123.545	56	('No', 'N/A')	('No', 'N/A')	('Reduced', 'Significant')	Yes	('No', 'N/A')	N/A	substantially reduced
75.61	Missing	41	Missing	Missing	34	148.584	56	('No', 'N/A')	('No', 'N/A')	('Reduced', 'Significant')	No	('No', 'N/A')	N/A	substantially reduced
77	Missing	69	Missing	Missing	71	148.132	56	('No', 'N/A')	('No', 'N/A')	('Reduced', 'Significant')	No	('No', 'N/A')	N/A	substantially reduced
78.23	Missing	71	Missing	Missing	80	160.939	56	('No', 'N/A')	('No', 'N/A')	('Reduced', 'Significant')	No	('No', 'N/A')	N/A	substantially reduced
79.49	Missing	92	Missing	Missing	104	142.138	56	('No', 'N/A')	('No', 'N/A')	('Reduced', 'Significant')	No	('No', 'N/A')	N/A	substantially reduced
81.8	Missing	41	Missing	Missing	53	151.082	56	('No', 'N/A')	('No', 'N/A')	('Reduced', 'Significant')	No	('No', 'N/A')	N/A	substantially reduced
82.14	Missing	80	Missing	Missing	110	157.986	56	('No', 'N/A')	('No', 'N/A')	('Reduced', 'Significant')	No	('No', 'N/A')	N/A	substantially reduced
82.88	Missing	82	Missing	Missing	118	154.28	56	('No', 'N/A')	('No', 'N/A')	('Reduced', 'Significant')	No	('No', 'N/A')	N/A	substantially reduced
84.66	Missing	76	Missing	Missing	115	165.177	56	('No', 'N/A')	('No', 'N/A')	('Reduced', 'Significant')	No	('No', 'N/A')	N/A	substantially reduced
86.46	Missing	71	Missing	Missing	81	176.907	56	('No', 'N/A')	('No', 'N/A')	('Reduced', 'Significant')	No	('No', 'N/A')	N/A	substantially reduced
88.78	Missing	69	Missing	Missing	124	173.067	56	('No', 'N/A')	('No', 'N/A')	('Reduced', 'Significant')	No	('No', 'N/A')	N/A	substantially reduced
73.75	58.9	55.9	59	59.4	40	126.431	56.1	('No', 'N/A')	('Yes', 'Moderate')	('Reduced', 'Significant')	Yes	('No', 'N/A')	('Yes', 'Moderate')	substantially reduced
79.47	50.4	76.1	65.4	73.5	85.6	149.921	56.1	('No', 'N/A')	('Yes', 'Mild')	('Reduced', 'Significant')	No	('No', 'N/A')	('No', 'N/A')	normal
61.78	82.3	48.3	67	59.2	23.2	115.5	56.1	('Yes', 'Severe')	('Yes', 'Moderate')	('Reduced', 'Significant')	No	('No', 'N/A')	('No', 'N/A')	mildly reduced
77.46	81.1	99.9	89.4	97.5	104.3	140.217	56.4	('No', 'N/A')	('No', 'N/A')	('Reduced', 'Significant')	No	('No', 'N/A')	('No', 'N/A')	substantially reduced
46.39	188.7	33.9	101.9	56	15.7	144.238	56.4	('Yes', 'Severe')	('No', 'N/A')	('Reduced', 'Significant')	No	('Yes', 'Severe')	('No', 'N/A')	substantially reduced
75.81	Missing	69.8	Missing	Missing	65.3	144.222	56.4	('No', 'N/A')	('No', 'N/A')	('Reduced', 'Significant')	No	('No', 'N/A')	N/A	substantially reduced
60.76	153.5	66.4	114.5	79.6	35	138.682	56.5	('Yes', 'Moderate')	('No', 'N/A')	('Reduced', 'Significant')	No	('Yes', 'Moderate')	('No', 'N/A')	substantially reduced
81.88	55.2	60.8	57.1	58.2	86.3	162.745	56.6	('No', 'N/A')	('Yes', 'Moderate')	('Reduced', 'Significant')	No	('No', 'N/A')	('Yes', 'Moderate')	substantially reduced
75.47	59.7	79.6	71.4	81.6	65	137.752	56.6	('No', 'N/A')	('Yes', 'Mild')	('Reduced', 'Significant')	No	('No', 'N/A')	('No', 'N/A')	normal
39.98	Missing	59.8	Missing	Missing	19.5	139.591	56.6	('Yes', 'Moderate')	('No', 'N/A')	('Reduced', 'Significant')	No	('No', 'N/A')	('No', 'N/A')	normal
48.16	143.5	60.1	117.5	96.1	21.4	135.633	56.7	('Yes', 'Moderate')	('No', 'N/A')	('Reduced', 'Significant')	No	('Yes', 'Moderate')	('No', 'N/A')	substantially reduced
93.06	79.9	69.1	68.5	61.5	124.4	161.974	56.8	('No', 'N/A')	('Yes', 'Mild')	('Reduced', 'Significant')	No	('No', 'N/A')	('Yes', 'Moderate')	substantially reduced
76.73	166.7	78.6	110.7	78.3	72.3	162.296	56.8	('No', 'N/A')	('No', 'N/A')	('Reduced', 'Significant')	No	('No', 'N/A')	('No', 'N/A')	substantially reduced
76.6	61.4	71.2	74.6	82.3	53.2	156.813	56.9	('No', 'N/A')	('Yes', 'Mild')	('Reduced', 'Significant')	No	('No', 'N/A')	('No', 'N/A')	substantially reduced
75.37	94.3	82.1	87.7	85.4	76	156.599	56.9	('No', 'N/A')	('No', 'N/A')	('Reduced', 'Significant')	No	('No', 'N/A')	('No', 'N/A')	substantially reduced
36.2	149.9	55.9	132.6	118.4	20	152.742	56.9	('Yes', 'Moderate')	('No', 'N/A')	('Reduced', 'Significant')	No	('Yes', 'Moderate')	('No', 'N/A')	substantially reduced
75.46	45	45	47	47	42	176.262	57	('No', 'N/A')	('Yes', 'Moderate')	('Reduced', 'Significant')	No	('No', 'N/A')	('Yes', 'Moderate')	substantially reduced
74.72	93	47	63	52	34	138.704	57	('No', 'N/A')	('Yes', 'Moderate')	('Reduced', 'Significant')	No	('No', 'N/A')	('Yes', 'Moderate')	borderline reduced
76.3	76	57	63	57	55	141.941	57	('No', 'N/A')	('Yes', 'Moderate')	('Reduced', 'Significant')	No	('No', 'N/A')	('Yes', 'Moderate')	substantially reduced
82.76	62	70	65	66	96	156.643	57	('No', 'N/A')	('Yes', 'Mild')	('Reduced', 'Significant')	No	('No', 'N/A')	('Yes', 'Mild')	substantially reduced
77.93	63	70	68	71	69	132.06	57	('No', 'N/A')	('Yes', 'Mild')	('Reduced', 'Significant')	No	('No', 'N/A')	('Yes', 'Mild')	substantially reduced
75.38	101	62	76	63	53	147.644	57	('No', 'N/A')	('Yes', 'Mild')	('Reduced', 'Significant')	No	('No', 'N/A')	('Yes', 'Mild')	substantially reduced
81.26	78	81	77	78	98	146.007	57	('No', 'N/A')	('Yes', 'Mild')	('Reduced', 'Significant')	No	('No', 'N/A')	('No', 'N/A')	substantially reduced
71.98	114	75	94	78	65	141.089	57	('No', 'N/A')	('No', 'N/A')	('Reduced', 'Significant')	No	('No', 'N/A')	('No', 'N/A')	substantially reduced
60.47	123.5	55.5	94.4	80.7	23.7	126.285	57	('Yes', 'Moderate')	('No', 'N/A')	('Reduced', 'Significant')	No	('Yes', 'Moderate')	('No', 'N/A')	substantially reduced
69.71	116	78	97	89	48	139.188	57	('Yes', 'Moderate')	('No', 'N/A')	('Reduced', 'Significant')	No	('No', 'N/A')	('No', 'N/A')	substantially reduced
70.85	99	85	100	97	57	169.722	57	('No', 'N/A')	('No', 'N/A')	('Reduced', 'Significant')	No	('No', 'N/A')	('No', 'N/A')	borderline reduced
70.4	133	80	103	90	54	140.763	57	('No', 'N/A')	('No', 'N/A')	('Reduced', 'Significant')	No	('Yes', 'Mild')	('No', 'N/A')	substantially reduced
47.69	127	59	108	93	24	134.216	57	('Yes', 'Moderate')	('No', 'N/A')	('Reduced', 'Significant')	No	('Yes', 'Moderate')	('No', 'N/A')	substantially reduced
29.04	109	45	114	119	12	144.827	57	('Yes', 'Severe')	('No', 'N/A')	('Reduced', 'Significant')	No	('Yes', 'Severe')	('No', 'N/A')	substantially reduced
39.87	165	49	118	96	15	147.027	57	('Yes', 'Severe')	('No', 'N/A')	('Reduced', 'Significant')	No	('Yes', 'Severe')	('No', 'N/A')	substantially reduced
67.05	168	84	120	96	56	135.984	57	('Yes', 'Mild')	('No', 'N/A')	('Reduced', 'Significant')	No	('Yes', 'Mild')	('No', 'N/A')	substantially reduced
28.41	292	17	126	59	6	143.103	57	('Yes', 'Severe')	('No', 'N/A')	('Reduced', 'Significant')	No	('Yes', 'Severe')	('No', 'N/A')	substantially reduced
53.2	177	76	139	114	26	130.238	57	('Yes', 'Moderate')	('No', 'N/A')	('Reduced', 'Significant')	No	('Yes', 'Mild')	('No', 'N/A')	substantially reduced
27.14	Missing	18	Missing	Missing	5	145.848	57	('Yes', 'Severe')	('No', 'N/A')	('Reduced', 'Significant')	No	('Yes', 'Severe')	N/A	substantially reduced
39.46	Missing	47	Missing	Missing	14	140.787	57	('Yes', 'Severe')	('No', 'N/A')	('Reduced', 'Significant')	No	('Yes', 'Severe')	N/A	substantially reduced
42.76	Missing	46	Missing	Missing	12	129.909	57	('Yes', 'Severe')	('No', 'N/A')	('Reduced', 'Significant')	No	('Yes', 'Severe')	N/A	substantially reduced
46.49	Missing	67	Missing	Missing	29	141.041	57	('Yes', 'Moderate')	('No', 'N/A')	('Reduced', 'Significant')	No	('Yes', 'Mild')	N/A	substantially reduced
63	Missing	45	Missing	Missing	23	130.338	57	('Yes', 'Severe')	('No', 'N/A')	('Reduced', 'Significant')	No	('Yes', 'Moderate')	N/A	substantially reduced
64.46	Missing	29	Missing	Missing	17	150.354	57	('Yes', 'Severe')	('No', 'N/A')	('Reduced', 'Significant')	No	('Yes', 'Moderate')	N/A	substantially reduced
64.55	Missing	62	Missing	Missing	30	134.675	57	('Yes', 'Moderate')	('No', 'N/A')	('Reduced', 'Significant')	No	('Yes', 'Moderate')	N/A	substantially reduced
65.07	Missing	41	Missing	Missing	25	136.632	57	('Yes', 'Severe')	('No', 'N/A')	('Reduced', 'Significant')	No	('Yes', 'Severe')	N/A	substantially reduced
75.14	Missing	58	Missing	Missing	65	144.747	57	('No', 'N/A')	('No', 'N/A')	('Reduced', 'Significant')	No	('No', 'N/A')	N/A	substantially reduced
76.24	Missing	93	Missing	Missing	82	130.389	57	('No', 'N/A')	('No', 'N/A')	('Reduced', 'Significant')	No	('No', 'N/A')	N/A	substantially reduced
76.92	Missing	73	Missing	Missing	67	142.122	57	('No', 'N/A')	('No', 'N/A')	('Reduced', 'Significant')	No	('No', 'N/A')	N/A	substantially reduced
77.71	Missing	84	Missing	Missing	74	153.274	57	('No', 'N/A')	('No', 'N/A')	('Reduced', 'Significant')	No	('No', 'N/A')	N/A	substantially reduced
79.17	Missing	73	Missing	Missing	90	145.891	57	('No', 'N/A')	('No', 'N/A')	('Reduced', 'Significant')	No	('No', 'N/A')	N/A	substantially reduced
81.27	Missing	81	Missing	Missing	96	159.051	57	('No', 'N/A')	('No', 'N/A')	('Reduced', 'Significant')	No	('No', 'N/A')	N/A	substantially reduced
81.5	Missing	59	Missing	Missing	70	158.76	57	('No', 'N/A')	('No', 'N/A')	('Reduced', 'Significant')	No	('No', 'N/A')	N/A	substantially reduced
82.87	Missing	90	Missing	Missing	113	152.158	57	('No', 'N/A')	('No', 'N/A')	('Reduced', 'Significant')	No	('No', 'N/A')	N/A	substantially reduced
83	Missing	71	Missing	Missing	88	162.684	57	('No', 'N/A')	('No', 'N/A')	('Reduced', 'Significant')	No	('No', 'N/A')	N/A	substantially reduced
83.04	Missing	60	Missing	Missing	54	169.692	57	('No', 'N/A')	('No', 'N/A')	('Reduced', 'Significant')	No	('No', 'N/A')	N/A	substantially reduced
83.79	Missing	83	Missing	Missing	110	166.638	57	('No', 'N/A')	('No', 'N/A')	('Reduced', 'Significant')	No	('No', 'N/A')	N/A	substantially reduced
83.96	Missing	75	Missing	Missing	113	160.743	57	('No', 'N/A')	('No', 'N/A')	('Reduced', 'Significant')	No	('No', 'N/A')	N/A	substantially reduced
87.45	Missing	64	Missing	Missing	109	169.144	57	('No', 'N/A')	('No', 'N/A')	('Reduced', 'Significant')	No	('No', 'N/A')	N/A	substantially reduced
89.53	Missing	80	Missing	Missing	142	170.473	57	('No', 'N/A')	('No', 'N/A')	('Reduced', 'Significant')	No	('No', 'N/A')	N/A	substantially reduced
91.21	Missing	90	Missing	Missing	157	185.198	57	('No', 'N/A')	('No', 'N/A')	('Reduced', 'Significant')	No	('No', 'N/A')	N/A	substantially reduced
92.75	Missing	93	Missing	Missing	188	164.961	57	('No', 'N/A')	('No', 'N/A')	('Reduced', 'Significant')	No	('No', 'N/A')	N/A	substantially reduced
61.5	125.8	81.8	112.2	102.5	36.6	140.037	57.1	('Yes', 'Mild')	('No', 'N/A')	('Reduced', 'Significant')	No	('Yes', 'Mild')	('No', 'N/A')	substantially reduced
57.51	137.9	53.8	102.6	77.7	22.8	130.972	57.2	('Yes', 'Moderate')	('No', 'N/A')	('Reduced', 'Significant')	No	('Yes', 'Moderate')	('No', 'N/A')	substantially reduced
66.47	128.1	79.5	102.6	88.4	45.4	126.346	57.2	('Yes', 'Moderate')	('No', 'N/A')	('Reduced', 'Significant')	No	('Yes', 'Mild')	('No', 'N/A')	substantially reduced
79.51	76.6	84.7	83.6	85.7	80.6	153.521	57.3	('No', 'N/A')	('No', 'N/A')	('Reduced', 'Significant')	No	('No', 'N/A')	('No', 'N/A')	substantially reduced
53.32	90.8	46.4	76.9	69.3	16.7	131.316	57.4	('Yes', 'Severe')	('Yes', 'Mild')	('Reduced', 'Significant')	No	('Yes', 'Moderate')	('Yes', 'Mild')	substantially reduced
61.64	118.8	50.3	82.3	63.6	23.1	127.132	57.4	('Yes', 'Moderate')	('No', 'N/A')	('Reduced', 'Significant')	No	('Yes', 'Moderate')	('No', 'N/A')	substantially reduced
72.23	93.4	73.6	85.3	81.8	51.5	133.656	57.5	('No', 'N/A')	('No', 'N/A')	('Reduced', 'Significant')	No	('Yes', 'Mild')	('No', 'N/A')	substantially reduced
84.92	71.8	71.8	69.3	69.3	107	167.573	57.6	('No', 'N/A')	('Yes', 'Mild')	('Reduced', 'Significant')	No	('No', 'N/A')	('No', 'N/A')	mildly reduced
79.74	60.2	56	62	61.8	58.4	144.143	57.7	('No', 'N/A')	('Yes', 'Mild')	('Reduced', 'Significant')	No	('No', 'N/A')	('Yes', 'Moderate')	substantially reduced
75.03	84.8	61.2	76.3	70.5	50.6	149.22	57.7	('No', 'N/A')	('Yes', 'Mild')	('Reduced', 'Significant')	No	('No', 'N/A')	('Yes', 'Mild')	substantially reduced
76.79	60.4	68.1	64.4	69.3	63.2	149.634	57.8	('No', 'N/A')	('Yes', 'Mild')	('Reduced', 'Significant')	No	('No', 'N/A')	('Yes', 'Mild')	substantially reduced
92.59	83.5	60.5	64.7	57.3	71.3	179.706	57.8	('No', 'N/A')	('Yes', 'Moderate')	('Reduced', 'Significant')	No	('No', 'N/A')	('Yes', 'Moderate')	substantially reduced
77.6	66.2	68	66.3	66.9	61.3	149.291	57.8	('No', 'N/A')	('Yes', 'Mild')	('Reduced', 'Significant')	No	('No', 'N/A')	('Yes', 'Moderate')	substantially reduced
79.07	58	31	41	33	31	148.721	58	('No', 'N/A')	('Yes', 'Severe')	('Reduced', 'Significant')	No	('No', 'N/A')	('Yes', 'Severe')	substantially reduced
85.62	31	72	50	66	139	169.162	58	('No', 'N/A')	('Yes', 'Mild')	('Reduced', 'Significant')	No	('No', 'N/A')	('Yes', 'Mild')	substantially reduced
80.41	44	59	54	60	70	154.26	58	('No', 'N/A')	('Yes', 'Mild')	('Reduced', 'Significant')	No	('No', 'N/A')	('Yes', 'Moderate')	substantially reduced
68.87	67	48	63	59	32	115.741	58	('Yes', 'Severe')	('Yes', 'Moderate')	('Reduced', 'Significant')	No	('Yes', 'Moderate')	('Yes', 'Mild')	substantially reduced
76.86	70	60	67	65	57	179.76	58	('No', 'N/A')	('Yes', 'Mild')	('Reduced', 'Significant')	No	('No', 'N/A')	('Yes', 'Mild')	substantially reduced
73.25	67	77	74	80	60	126.738	58	('No', 'N/A')	('Yes', 'Mild')	('Reduced', 'Significant')	No	('No', 'N/A')	('No', 'N/A')	substantially reduced
82.18	80	70	74	70	60	154.764	58	('No', 'N/A')	('Yes', 'Mild')	('Reduced', 'Significant')	No	('No', 'N/A')	('Yes', 'Mild')	substantially reduced
73.56	70	75	77	81	53	133.904	58	('No', 'N/A')	('Yes', 'Mild')	('Reduced', 'Significant')	No	('Yes', 'Mild')	('No', 'N/A')	substantially reduced
75.55	80	74	77	76	65	140.623	58	('No', 'N/A')	('Yes', 'Mild')	('Reduced', 'Significant')	No	('No', 'N/A')	('No', 'N/A')	substantially reduced
68.01	73	66	80	81	34	137.413	58	('Yes', 'Moderate')	('No', 'N/A')	('Reduced', 'Significant')	No	('Yes', 'Moderate')	('No', 'N/A')	substantially reduced
67.11	94	65	81	74	37	116.75	58	('Yes', 'Moderate')	('No', 'N/A')	('Reduced', 'Significant')	No	('Yes', 'Moderate')	('No', 'N/A')	substantially reduced
67.46	129.4	47.9	81.6	60.5	27.3	130.024	58	('Yes', 'Severe')	('No', 'N/A')	('Reduced', 'Significant')	No	('Yes', 'Moderate')	('No', 'N/A')	substantially reduced
66.67	106	51	83	65	34	165.275	58	('Yes', 'Moderate')	('No', 'N/A')	('Reduced', 'Significant')	No	('Yes', 'Moderate')	('No', 'N/A')	substantially reduced
61.91	177	39	86	56	12	122.399	58	('Yes', 'Severe')	('No', 'N/A')	('Reduced', 'Significant')	No	('Yes', 'Severe')	('No', 'N/A')	substantially reduced
63.91	45	93	87	112	45	126.2	58	('Yes', 'Mild')	('No', 'N/A')	('Reduced', 'Significant')	No	('Yes', 'Mild')	('No', 'N/A')	substantially reduced
68.41	103	74	89	83	44	127.702	58	('Yes', 'Moderate')	('No', 'N/A')	('Reduced', 'Significant')	No	('Yes', 'Mild')	('No', 'N/A')	substantially reduced
85.83	94	93	89	84	161	169.304	58	('No', 'N/A')	('No', 'N/A')	('Reduced', 'Significant')	No	('No', 'N/A')	('No', 'N/A')	substantially reduced
46	126	51	104	84	16	129.871	58	('Yes', 'Moderate')	('No', 'N/A')	('Reduced', 'Significant')	No	('Yes', 'Moderate')	('No', 'N/A')	substantially reduced
67.56	120	90	110	106	57	153.063	58	('Yes', 'Mild')	('No', 'N/A')	('Reduced', 'Significant')	No	('Yes', 'Mild')	('No', 'N/A')	substantially reduced
40.45	Missing	50	Missing	Missing	14	130.537	58	('Yes', 'Moderate')	('No', 'N/A')	('Reduced', 'Significant')	No	('Yes', 'Severe')	N/A	substantially reduced
52.29	Missing	49	Missing	Missing	21	133.153	58	('Yes', 'Severe')	('No', 'N/A')	('Reduced', 'Significant')	No	('Yes', 'Severe')	N/A	substantially reduced
63.58	Missing	27	Missing	Missing	15	129.398	58	('Yes', 'Severe')	('No', 'N/A')	('Reduced', 'Significant')	No	('Yes', 'Moderate')	N/A	substantially reduced
64.15	Missing	45	Missing	Missing	24	128.95	58	('Yes', 'Severe')	('No', 'N/A')	('Reduced', 'Significant')	No	('Yes', 'Moderate')	N/A	substantially reduced
64.15	Missing	68	Missing	Missing	25	111.221	58	('Yes', 'Moderate')	('No', 'N/A')	('Reduced', 'Significant')	No	('Yes', 'Moderate')	N/A	substantially reduced
66.38	Missing	87	Missing	Missing	50	134.3	58	('Yes', 'Mild')	('No', 'N/A')	('Reduced', 'Significant')	No	('Yes', 'Mild')	N/A	substantially reduced
70.62	Missing	64	Missing	Missing	42	128.511	58	('No', 'N/A')	('No', 'N/A')	('Reduced', 'Significant')	Yes	('No', 'N/A')	N/A	substantially reduced
71.61	Missing	94	Missing	Missing	69	132.939	58	('No', 'N/A')	('No', 'N/A')	('Reduced', 'Significant')	No	('No', 'N/A')	N/A	substantially reduced
72.47	Missing	76	Missing	Missing	56	149.135	58	('No', 'N/A')	('No', 'N/A')	('Reduced', 'Significant')	No	('No', 'N/A')	('No', 'N/A')	normal
72.65	Missing	89	Missing	Missing	72	139.576	58	('No', 'N/A')	('No', 'N/A')	('Reduced', 'Significant')	No	('No', 'N/A')	N/A	substantially reduced
76.3	Missing	79	Missing	Missing	71	133.061	58	('No', 'N/A')	('No', 'N/A')	('Reduced', 'Significant')	No	('No', 'N/A')	N/A	substantially reduced
76.78	Missing	61	Missing	Missing	54	119.806	58	('No', 'N/A')	('No', 'N/A')	('Reduced', 'Significant')	Yes	('No', 'N/A')	N/A	substantially reduced
76.9	Missing	60	Missing	Missing	57	144.014	58	('No', 'N/A')	('No', 'N/A')	('Reduced', 'Significant')	No	('No', 'N/A')	N/A	substantially reduced
77.2	Missing	82	Missing	Missing	74	145.329	58	('No', 'N/A')	('No', 'N/A')	('Reduced', 'Significant')	No	('No', 'N/A')	N/A	substantially reduced
77.3	Missing	66	Missing	Missing	63	144.58	58	('No', 'N/A')	('No', 'N/A')	('Reduced', 'Significant')	No	('No', 'N/A')	N/A	substantially reduced
77.72	Missing	56	Missing	Missing	57	145.308	58	('No', 'N/A')	('No', 'N/A')	('Reduced', 'Significant')	No	('No', 'N/A')	N/A	substantially reduced
78.56	Missing	34	Missing	Missing	35	154.527	58	('No', 'N/A')	('No', 'N/A')	('Reduced', 'Significant')	No	('No', 'N/A')	N/A	substantially reduced
78.72	Missing	74	Missing	Missing	76	154.099	58	('No', 'N/A')	('No', 'N/A')	('Reduced', 'Significant')	No	('No', 'N/A')	N/A	substantially reduced
78.79	Missing	76	Missing	Missing	79	151.291	58	('No', 'N/A')	('No', 'N/A')	('Reduced', 'Significant')	No	('No', 'N/A')	N/A	substantially reduced
80.85	Missing	69	Missing	Missing	89	149.822	58	('No', 'N/A')	('No', 'N/A')	('Reduced', 'Significant')	No	('No', 'N/A')	N/A	substantially reduced
81.53	Missing	74	Missing	Missing	85	148.488	58	('No', 'N/A')	('No', 'N/A')	('Reduced', 'Significant')	No	('No', 'N/A')	N/A	normal
81.73	Missing	78	Missing	Missing	96	151.565	58	('No', 'N/A')	('No', 'N/A')	('Reduced', 'Significant')	No	('No', 'N/A')	N/A	substantially reduced
82.31	Missing	76	Missing	Missing	77	154.831	58	('No', 'N/A')	('No', 'N/A')	('Reduced', 'Significant')	No	('No', 'N/A')	N/A	substantially reduced
85.11	Missing	78	Missing	Missing	112	156.585	58	('No', 'N/A')	('No', 'N/A')	('Reduced', 'Significant')	No	('No', 'N/A')	N/A	substantially reduced
85.2	Missing	74	Missing	Missing	106	159.502	58	('No', 'N/A')	('No', 'N/A')	('Reduced', 'Significant')	No	('No', 'N/A')	('No', 'N/A')	substantially reduced
87.76	Missing	103	Missing	Missing	185	173.347	58	('No', 'N/A')	('No', 'N/A')	('Reduced', 'Significant')	No	('No', 'N/A')	N/A	substantially reduced
90.1	Missing	62	Missing	Missing	126	183.611	58	('No', 'N/A')	('No', 'N/A')	('Reduced', 'Significant')	No	('No', 'N/A')	N/A	substantially reduced
72.65	64.7	60.8	66.3	67.2	51.8	127.82	58.1	('No', 'N/A')	('Yes', 'Mild')	('Reduced', 'Significant')	Yes	('No', 'N/A')	('Yes', 'Mild')	substantially reduced
74.48	67.8	71.6	70.8	71.7	64.2	128.961	58.1	('No', 'N/A')	('Yes', 'Mild')	('Reduced', 'Significant')	No	('No', 'N/A')	('Yes', 'Mild')	substantially reduced
75.73	70.6	83.4	78.5	86.8	74.5	148.329	58.1	('No', 'N/A')	('Yes', 'Mild')	('Reduced', 'Significant')	No	('No', 'N/A')	('Yes', 'Mild')	substantially reduced
48.5	140.2	47.3	106.4	81.1	22	154.073	58.1	('Yes', 'Severe')	('No', 'N/A')	('Reduced', 'Significant')	No	('Yes', 'Severe')	('No', 'N/A')	substantially reduced
85.36	80	75.4	75.9	72.4	83.7	168.141	58.2	('No', 'N/A')	('Yes', 'Mild')	('Reduced', 'Significant')	No	('No', 'N/A')	('Yes', 'Mild')	substantially reduced
73.85	114.1	75	91.2	80.5	59.8	144.695	58.2	('No', 'N/A')	('No', 'N/A')	('Reduced', 'Significant')	No	('No', 'N/A')	('No', 'N/A')	substantially reduced
82.48	72.5	61.8	65.1	60.3	79.8	154.215	58.3	('No', 'N/A')	('Yes', 'Mild')	('Reduced', 'Significant')	No	('No', 'N/A')	('Yes', 'Mild')	substantially reduced
85.2	79.2	57.4	66.6	60.7	65.9	157.983	58.3	('No', 'N/A')	('Yes', 'Mild')	('Reduced', 'Significant')	No	('No', 'N/A')	('Yes', 'Moderate')	substantially reduced
76.95	122	78.9	97.3	83.2	64.9	131.235	58.4	('No', 'N/A')	('No', 'N/A')	('Reduced', 'Significant')	No	('No', 'N/A')	('No', 'N/A')	substantially reduced
53.86	154.7	57.8	118.3	89.7	27.1	132.168	58.4	('Yes', 'Moderate')	('No', 'N/A')	('Reduced', 'Significant')	No	('Yes', 'Moderate')	('No', 'N/A')	substantially reduced
60.42	52.4	85.9	80.4	104.5	42.5	124.788	58.8	('Yes', 'Mild')	('No', 'N/A')	('Reduced', 'Significant')	No	('Yes', 'Mild')	('No', 'N/A')	substantially reduced
60.38	143.4	53.8	96.3	74.3	25.6	142.513	58.8	('Yes', 'Moderate')	('No', 'N/A')	('Reduced', 'Significant')	No	('Yes', 'Moderate')	('No', 'N/A')	substantially reduced
83.18	87.6	64.7	73.7	67.1	55.6	163.145	58.9	('No', 'N/A')	('Yes', 'Mild')	('Reduced', 'Significant')	No	('No', 'N/A')	('No', 'N/A')	normal
81.2	60	63	64	63	64	156.388	59	('No', 'N/A')	('Yes', 'Mild')	('Reduced', 'Significant')	No	('No', 'N/A')	('Yes', 'Mild')	substantially reduced
81.71	50	80	64	74	103	152.468	59	('No', 'N/A')	('Yes', 'Mild')	('Reduced', 'Significant')	No	('No', 'N/A')	('Yes', 'Mild')	substantially reduced
71.06	83	58	70	64	40	130.772	59	('No', 'N/A')	('Yes', 'Mild')	('Reduced', 'Significant')	No	('No', 'N/A')	('Yes', 'Mild')	substantially reduced
79.85	77	82	78	79	88	152.515	59	('No', 'N/A')	('Yes', 'Mild')	('Reduced', 'Significant')	No	('No', 'N/A')	('No', 'N/A')	substantially reduced
70.27	81	68	79	76	41	130.493	59	('No', 'N/A')	('Yes', 'Mild')	('Reduced', 'Significant')	No	('No', 'N/A')	('Yes', 'Mild')	substantially reduced
76.46	128	60	81	63	50	152.973	59	('No', 'N/A')	('No', 'N/A')	('Reduced', 'Significant')	No	('No', 'N/A')	('No', 'N/A')	borderline reduced
76.47	84	77	83	81	62	149.974	59	('No', 'N/A')	('No', 'N/A')	('Reduced', 'Significant')	No	('No', 'N/A')	('No', 'N/A')	substantially reduced
77.74	52	114	83	111	131	135.49	59	('No', 'N/A')	('No', 'N/A')	('Reduced', 'Significant')	No	('No', 'N/A')	('No', 'N/A')	substantially reduced
86.9	108	72	83	75	63	171.166	59	('No', 'N/A')	('No', 'N/A')	('Reduced', 'Significant')	No	('No', 'N/A')	('No', 'N/A')	substantially reduced
86.9	108	72	83	75	63	170.813	59	('No', 'N/A')	('No', 'N/A')	('Reduced', 'Significant')	No	('No', 'N/A')	('No', 'N/A')	normal
67.88	57	101	86	113	56	116.361	59	('Yes', 'Mild')	('No', 'N/A')	('Reduced', 'Significant')	No	('No', 'N/A')	('No', 'N/A')	substantially reduced
79.71	93	90	94	93	84	159.016	59	('No', 'N/A')	('No', 'N/A')	('Reduced', 'Significant')	No	('No', 'N/A')	('No', 'N/A')	borderline reduced
74.9	98	90	95	94	75	149.263	59	('No', 'N/A')	('No', 'N/A')	('Reduced', 'Significant')	No	('No', 'N/A')	('No', 'N/A')	substantially reduced
54.32	163	49	102	70	19	129.759	59	('Yes', 'Severe')	('No', 'N/A')	('Reduced', 'Significant')	No	('Yes', 'Moderate')	('No', 'N/A')	substantially reduced
66.27	101	92	102	100	65	134.191	59	('Yes', 'Mild')	('No', 'N/A')	('Reduced', 'Significant')	No	('No', 'N/A')	('No', 'N/A')	substantially reduced
45.73	181	44	104	83	16	144.182	59	('Yes', 'Severe')	('No', 'N/A')	('Reduced', 'Significant')	No	('Yes', 'Severe')	('No', 'N/A')	substantially reduced
55.56	148	66	109	91	21	122.615	59	('Yes', 'Moderate')	('No', 'N/A')	('Reduced', 'Significant')	No	('Yes', 'Moderate')	('No', 'N/A')	borderline reduced
56.08	148	70	112	96	26	128.54	59	('Yes', 'Moderate')	('No', 'N/A')	('Reduced', 'Significant')	No	('Yes', 'Moderate')	('No', 'N/A')	borderline reduced
41.81	180	39	118	71	15	146.059	59	('Yes', 'Severe')	('No', 'N/A')	('Reduced', 'Significant')	No	('Yes', 'Moderate')	('No', 'N/A')	substantially reduced
45.19	Missing	27	Missing	Missing	11	147.589	59	('Yes', 'Severe')	('No', 'N/A')	('Reduced', 'Significant')	No	('Yes', 'Severe')	N/A	substantially reduced
56.58	Missing	31	Missing	Missing	12	128.732	59	('Yes', 'Severe')	('No', 'N/A')	('Reduced', 'Significant')	No	('Yes', 'Moderate')	N/A	substantially reduced
58.34	Missing	69	Missing	Missing	36	125.864	59	('Yes', 'Moderate')	('No', 'N/A')	('Reduced', 'Significant')	No	('Yes', 'Moderate')	N/A	substantially reduced
70.45	Missing	77	Missing	Missing	62	132.838	59	('No', 'N/A')	('No', 'N/A')	('Reduced', 'Significant')	No	('No', 'N/A')	N/A	borderline reduced
74.26	Missing	83	Missing	Missing	56	133.92	59	('No', 'N/A')	('No', 'N/A')	('Reduced', 'Significant')	No	('No', 'N/A')	N/A	substantially reduced
75.25	Missing	50	Missing	Missing	36	134.842	59	('No', 'N/A')	('No', 'N/A')	('Reduced', 'Significant')	No	('No', 'N/A')	N/A	normal
75.3	Missing	71	Missing	Missing	62	139.28	59	('No', 'N/A')	('No', 'N/A')	('Reduced', 'Significant')	No	('No', 'N/A')	N/A	substantially reduced
75.57	Missing	72	Missing	Missing	64	131.306	59	('No', 'N/A')	('No', 'N/A')	('Reduced', 'Significant')	No	('No', 'N/A')	N/A	substantially reduced
75.89	Missing	41	Missing	Missing	33	155.113	59	('No', 'N/A')	('No', 'N/A')	('Reduced', 'Significant')	No	('No', 'N/A')	N/A	substantially reduced
77.69	Missing	72	Missing	Missing	76	140.752	59	('No', 'N/A')	('No', 'N/A')	('Reduced', 'Significant')	No	('No', 'N/A')	N/A	substantially reduced
77.72	Missing	93	Missing	Missing	72	146.459	59	('No', 'N/A')	('No', 'N/A')	('Reduced', 'Significant')	No	('No', 'N/A')	N/A	substantially reduced
79.01	Missing	89	Missing	Missing	109	160.547	59	('No', 'N/A')	('No', 'N/A')	('Reduced', 'Significant')	No	('No', 'N/A')	N/A	substantially reduced
79.13	Missing	75	Missing	Missing	78	148.48	59	('No', 'N/A')	('No', 'N/A')	('Reduced', 'Significant')	No	('No', 'N/A')	N/A	substantially reduced
81.63	Missing	62	Missing	Missing	83	146.867	59	('No', 'N/A')	('No', 'N/A')	('Reduced', 'Significant')	No	('No', 'N/A')	N/A	substantially reduced
85.09	Missing	85	Missing	Missing	116	159.521	59	('No', 'N/A')	('No', 'N/A')	('Reduced', 'Significant')	No	('No', 'N/A')	N/A	substantially reduced
85.11	Missing	65	Missing	Missing	107	156.312	59	('No', 'N/A')	('No', 'N/A')	('Reduced', 'Significant')	No	('No', 'N/A')	N/A	substantially reduced
85.13	Missing	61	Missing	Missing	130	162.006	59	('No', 'N/A')	('No', 'N/A')	('Reduced', 'Significant')	No	('No', 'N/A')	N/A	substantially reduced
85.76	Missing	88	Missing	Missing	160	166.748	59	('No', 'N/A')	('No', 'N/A')	('Reduced', 'Significant')	No	('No', 'N/A')	('No', 'N/A')	substantially reduced
86.16	Missing	81	Missing	Missing	102	181.93	59	('No', 'N/A')	('No', 'N/A')	('Reduced', 'Significant')	No	('No', 'N/A')	('No', 'N/A')	substantially reduced
86.19	Missing	88	Missing	Missing	192	165.662	59	('No', 'N/A')	('No', 'N/A')	('Reduced', 'Significant')	No	('No', 'N/A')	N/A	substantially reduced
65.67	92.6	59.6	78.7	72.6	29.1	126.518	59.1	('Yes', 'Moderate')	('Yes', 'Mild')	('Reduced', 'Significant')	No	('Yes', 'Moderate')	('Yes', 'Mild')	substantially reduced
56.47	138.6	36.5	87.5	64.4	12.6	120.073	59.1	('Yes', 'Severe')	('No', 'N/A')	('Reduced', 'Significant')	No	('Yes', 'Severe')	('No', 'N/A')	substantially reduced
74.77	53.1	73	65.4	74.1	65.1	142.742	59.3	('No', 'N/A')	('Yes', 'Mild')	('Reduced', 'Significant')	No	('No', 'N/A')	('No', 'N/A')	mildly reduced
62.67	99.3	51.6	79.5	63.8	24.3	132.753	59.3	('Yes', 'Moderate')	('Yes', 'Mild')	('Reduced', 'Significant')	No	('Yes', 'Moderate')	('Yes', 'Mild')	substantially reduced
68.51	109.5	81.1	95.5	89.3	45	122.527	59.3	('Yes', 'Mild')	('No', 'N/A')	('Reduced', 'Significant')	No	('No', 'N/A')	('No', 'N/A')	normal
84.14	55.1	63.4	55.6	57.2	104.9	161.159	59.4	('No', 'N/A')	('Yes', 'Moderate')	('Reduced', 'Significant')	No	('No', 'N/A')	('Yes', 'Severe')	substantially reduced
72.42	104.1	47	78.2	57.6	36.8	137.72	59.6	('No', 'N/A')	('Yes', 'Moderate')	('Reduced', 'Significant')	No	('No', 'N/A')	('Yes', 'Moderate')	substantially reduced
69.89	Missing	74.3	Missing	Missing	53.1	127.583	59.6	('Yes', 'Moderate')	('No', 'N/A')	('Reduced', 'Significant')	No	('No', 'N/A')	('No', 'N/A')	borderline reduced
77.17	Missing	58.3	Missing	Missing	54.9	186.905	59.6	('No', 'N/A')	('No', 'N/A')	('Reduced', 'Significant')	No	('No', 'N/A')	N/A	substantially reduced
47.87	115.5	34	77.6	56.4	10	121.155	59.7	('Yes', 'Severe')	('Yes', 'Moderate')	('Reduced', 'Significant')	No	('Yes', 'Severe')	('Yes', 'Mild')	substantially reduced
75.06	76.3	74.9	81.1	83.7	64.3	137.13	59.7	('No', 'N/A')	('No', 'N/A')	('Reduced', 'Significant')	No	('No', 'N/A')	('No', 'N/A')	normal
60.05	139.1	48	86.4	66	21.5	134.038	59.8	('Yes', 'Severe')	('No', 'N/A')	('Reduced', 'Significant')	No	('Yes', 'Moderate')	('No', 'N/A')	substantially reduced
77.19	52	51	50	49	63	154.832	60	('No', 'N/A')	('Yes', 'Moderate')	('Reduced', 'Borderline')	No	('No', 'N/A')	('Yes', 'Moderate')	substantially reduced
63.39	78	41	59	49	21	125.612	60	('Yes', 'Severe')	('Yes', 'Moderate')	('Reduced', 'Borderline')	No	('Yes', 'Moderate')	('Yes', 'Moderate')	substantially reduced
77.4	44	88	64	91	74	158.259	60	('No', 'N/A')	('Yes', 'Mild')	('Reduced', 'Borderline')	No	('No', 'N/A')	('Yes', 'Mild')	substantially reduced
66.55	77	50	65	59	28	130.831	60	('Yes', 'Moderate')	('Yes', 'Moderate')	('Reduced', 'Borderline')	No	('Yes', 'Moderate')	('Yes', 'Moderate')	normal
73.79	67	59	65	62	45	135.126	60	('No', 'N/A')	('Yes', 'Mild')	('Reduced', 'Borderline')	No	('No', 'N/A')	('Yes', 'Mild')	substantially reduced
86.21	65	72	68	71	107	145.589	60	('No', 'N/A')	('Yes', 'Mild')	('Reduced', 'Borderline')	No	('No', 'N/A')	('Yes', 'Mild')	substantially reduced
85.88	62	88	69	77	147	163.502	60	('No', 'N/A')	('Yes', 'Mild')	('Reduced', 'Borderline')	No	('No', 'N/A')	('Yes', 'Mild')	substantially reduced
83.28	60	82	70	77	108	174.772	60	('No', 'N/A')	('Yes', 'Mild')	('Reduced', 'Borderline')	No	('No', 'N/A')	('Yes', 'Mild')	substantially reduced
76.91	56	74	72	81	73	133.532	60	('No', 'N/A')	('Yes', 'Mild')	('Reduced', 'Borderline')	No	('No', 'N/A')	('No', 'N/A')	substantially reduced
86.47	93	68	72	63	75	168.897	60	('No', 'N/A')	('Yes', 'Mild')	('Reduced', 'Borderline')	No	('No', 'N/A')	('Yes', 'Mild')	substantially reduced
79.87	95	67	74	63	86	136.665	60	('No', 'N/A')	('Yes', 'Mild')	('Reduced', 'Borderline')	No	('No', 'N/A')	('Yes', 'Mild')	substantially reduced
70.53	60	70	77	83	42	147.848	60	('No', 'N/A')	('Yes', 'Mild')	('Reduced', 'Borderline')	No	('Yes', 'Moderate')	('Yes', 'Mild')	substantially reduced
77.99	61	92	77	92	100	139.679	60	('No', 'N/A')	('Yes', 'Mild')	('Reduced', 'Borderline')	No	('No', 'N/A')	('No', 'N/A')	normal
75.06	85.6	69.4	79.3	74.4	59.2	136.995	60	('No', 'N/A')	('Yes', 'Mild')	('Reduced', 'Borderline')	No	('No', 'N/A')	('Yes', 'Mild')	substantially reduced
60.96	88	59	81	78	24	119.878	60	('Yes', 'Moderate')	('No', 'N/A')	('Reduced', 'Borderline')	No	('Yes', 'Moderate')	('No', 'N/A')	substantially reduced
67.22	64	80	84	102	40	118.511	60	('Yes', 'Mild')	('No', 'N/A')	('Reduced', 'Borderline')	No	('Yes', 'Mild')	('No', 'N/A')	substantially reduced
73.02	72	85	84	91	67	135.846	60	('No', 'N/A')	('No', 'N/A')	('Reduced', 'Borderline')	No	('No', 'N/A')	('No', 'N/A')	substantially reduced
91.47	104	86	85	76	114	175.145	60	('No', 'N/A')	('No', 'N/A')	('Reduced', 'Borderline')	No	('No', 'N/A')	('Yes', 'Mild')	substantially reduced
76.33	91	90.5	88.4	90.6	78.6	128.347	60	('No', 'N/A')	('No', 'N/A')	('Reduced', 'Borderline')	No	('No', 'N/A')	('No', 'N/A')	substantially reduced
78.7	77	89	91	95	73	157.462	60	('No', 'N/A')	('No', 'N/A')	('Reduced', 'Borderline')	No	('No', 'N/A')	('No', 'N/A')	substantially reduced
51.06	129	46	92	76	17	128.47	60	('Yes', 'Severe')	('No', 'N/A')	('Reduced', 'Borderline')	No	('Yes', 'Severe')	('No', 'N/A')	substantially reduced
81.62	72	106	95	107	105	171.096	60	('No', 'N/A')	('No', 'N/A')	('Reduced', 'Borderline')	No	('No', 'N/A')	('No', 'N/A')	substantially reduced
66.21	82	109	106	126	77	136.055	60	('Yes', 'Mild')	('No', 'N/A')	('Reduced', 'Borderline')	No	('No', 'N/A')	('No', 'N/A')	substantially reduced
68.61	142	81	109	93	55	132.542	60	('Yes', 'Mild')	('No', 'N/A')	('Reduced', 'Borderline')	No	('No', 'N/A')	('No', 'N/A')	borderline reduced
40.89	127	54	110	102	15	127.428	60	('Yes', 'Moderate')	('No', 'N/A')	('Reduced', 'Borderline')	No	('Yes', 'Moderate')	('No', 'N/A')	substantially reduced
41.97	141.1	51.6	110.3	94.6	12.1	135.089	60	('Yes', 'Moderate')	('No', 'N/A')	('Reduced', 'Borderline')	No	('Yes', 'Severe')	('No', 'N/A')	borderline reduced
70.36	140	99	118	107	63	126.805	60	('No', 'N/A')	('No', 'N/A')	('Reduced', 'Borderline')	No	('No', 'N/A')	('No', 'N/A')	normal
72.45	191	96	132	102	75	135.258	60	('No', 'N/A')	('No', 'N/A')	('Reduced', 'Borderline')	No	('No', 'N/A')	('No', 'N/A')	borderline reduced
53.71	Missing	65	Missing	Missing	28	130.921	60	('Yes', 'Moderate')	('No', 'N/A')	('Reduced', 'Borderline')	No	('Yes', 'Moderate')	N/A	substantially reduced
57.26	Missing	60	Missing	Missing	35	140.007	60	('Yes', 'Moderate')	('No', 'N/A')	('Reduced', 'Borderline')	No	('Yes', 'Mild')	N/A	borderline reduced
64.21	Missing	58	Missing	Missing	26	136.239	60	('Yes', 'Moderate')	('No', 'N/A')	('Reduced', 'Borderline')	No	('Yes', 'Moderate')	N/A	substantially reduced
65.45	Missing	63	Missing	Missing	32	123.935	60	('Yes', 'Moderate')	('No', 'N/A')	('Reduced', 'Borderline')	No	('Yes', 'Moderate')	('No', 'N/A')	substantially reduced
66.19	Missing	45	Missing	Missing	24	125.923	60	('Yes', 'Severe')	('No', 'N/A')	('Reduced', 'Borderline')	No	('Yes', 'Moderate')	N/A	borderline reduced
67.33	Missing	82	Missing	Missing	45	121.457	60	('Yes', 'Mild')	('No', 'N/A')	('Reduced', 'Borderline')	No	('Yes', 'Mild')	N/A	substantially reduced
69.63	Missing	41	Missing	Missing	26	116.278	60	('Yes', 'Severe')	('No', 'N/A')	('Reduced', 'Borderline')	No	('No', 'N/A')	N/A	substantially reduced
69.72	Missing	86	Missing	Missing	65	128.416	60	('Yes', 'Mild')	('No', 'N/A')	('Reduced', 'Borderline')	No	('No', 'N/A')	N/A	substantially reduced
71.41	Missing	59	Missing	Missing	40	136.16	60	('No', 'N/A')	('No', 'N/A')	('Reduced', 'Borderline')	No	('No', 'N/A')	N/A	substantially reduced
71.94	Missing	61	Missing	Missing	42	131.321	60	('No', 'N/A')	('No', 'N/A')	('Reduced', 'Borderline')	No	('No', 'N/A')	N/A	substantially reduced
75.52	Missing	82	Missing	Missing	67	138.932	60	('No', 'N/A')	('No', 'N/A')	('Reduced', 'Borderline')	No	('No', 'N/A')	N/A	substantially reduced
77.82	Missing	61	Missing	Missing	62	133.717	60	('No', 'N/A')	('No', 'N/A')	('Reduced', 'Borderline')	No	('No', 'N/A')	N/A	substantially reduced
78.11	Missing	60	Missing	Missing	79	150.502	60	('No', 'N/A')	('No', 'N/A')	('Reduced', 'Borderline')	No	('No', 'N/A')	N/A	substantially reduced
80.09	Missing	67	Missing	Missing	109	166.079	60	('No', 'N/A')	('No', 'N/A')	('Reduced', 'Borderline')	No	('No', 'N/A')	N/A	substantially reduced
80.28	Missing	78	Missing	Missing	94	144.051	60	('No', 'N/A')	('No', 'N/A')	('Reduced', 'Borderline')	No	('No', 'N/A')	N/A	borderline reduced
80.3	Missing	60	Missing	Missing	71	165.987	60	('No', 'N/A')	('No', 'N/A')	('Reduced', 'Borderline')	No	('No', 'N/A')	N/A	substantially reduced
80.62	Missing	100	Missing	Missing	133	144.711	60	('No', 'N/A')	('No', 'N/A')	('Reduced', 'Borderline')	No	('No', 'N/A')	N/A	substantially reduced
83.49	Missing	84	Missing	Missing	139	164.617	60	('No', 'N/A')	('No', 'N/A')	('Reduced', 'Borderline')	No	('No', 'N/A')	N/A	substantially reduced
83.73	Missing	64	Missing	Missing	93	161.587	60	('No', 'N/A')	('No', 'N/A')	('Reduced', 'Borderline')	No	('No', 'N/A')	N/A	substantially reduced
84.02	Missing	65	Missing	Missing	91	159.093	60	('No', 'N/A')	('No', 'N/A')	('Reduced', 'Borderline')	No	('No', 'N/A')	N/A	substantially reduced
84.35	Missing	57	Missing	Missing	73	164.049	60	('No', 'N/A')	('No', 'N/A')	('Reduced', 'Borderline')	No	('No', 'N/A')	N/A	substantially reduced
68.41	42.1	70.8	70.5	82.8	38.3	125.709	60.1	('Yes', 'Moderate')	('Yes', 'Mild')	('Reduced', 'Borderline')	No	('No', 'N/A')	('No', 'N/A')	normal
50.02	142.5	37.3	87.8	56	12.6	122.411	60.1	('Yes', 'Severe')	('No', 'N/A')	('Reduced', 'Borderline')	No	('Yes', 'Severe')	('No', 'N/A')	substantially reduced
73.56	116.9	62.6	89.2	75.6	49.7	121.261	60.1	('No', 'N/A')	('No', 'N/A')	('Reduced', 'Borderline')	Yes	('No', 'N/A')	('No', 'N/A')	normal
70.66	51.7	40.3	48.1	46.2	26.4	139.732	60.3	('No', 'N/A')	('Yes', 'Moderate')	('Reduced', 'Borderline')	No	('No', 'N/A')	('Yes', 'Severe')	substantially reduced
82.68	72.4	72	75	74.2	67.1	162.917	60.3	('No', 'N/A')	('Yes', 'Mild')	('Reduced', 'Borderline')	No	('No', 'N/A')	('Yes', 'Mild')	substantially reduced
61.83	98.8	63.3	89.3	86.8	28.4	129.124	60.3	('Yes', 'Moderate')	('No', 'N/A')	('Reduced', 'Borderline')	No	('Yes', 'Moderate')	('No', 'N/A')	substantially reduced
61.97	135.7	78.1	130	129.8	31	125.387	60.3	('Yes', 'Moderate')	('No', 'N/A')	('Reduced', 'Borderline')	No	('Yes', 'Moderate')	('No', 'N/A')	substantially reduced
48.65	170.4	46.7	108.5	71.9	16.9	135.027	60.4	('Yes', 'Severe')	('No', 'N/A')	('Reduced', 'Borderline')	No	('No', 'N/A')	('No', 'N/A')	normal
92.69	Missing	56.1	Missing	Missing	75.4	179.207	60.4	('No', 'N/A')	('No', 'N/A')	('Reduced', 'Borderline')	No	('No', 'N/A')	('Yes', 'Moderate')	normal
51.08	83.8	65.4	89.8	94.6	30.2	139.874	60.5	('Yes', 'Moderate')	('No', 'N/A')	('Reduced', 'Borderline')	No	('Yes', 'Mild')	('No', 'N/A')	substantially reduced
84.48	97.6	82.1	86.6	81.8	110.4	195.871	60.6	('No', 'N/A')	('No', 'N/A')	('Reduced', 'Borderline')	No	('No', 'N/A')	('No', 'N/A')	substantially reduced
78.11	76.9	102.8	98.8	103.8	103.7	164.805	60.6	('No', 'N/A')	('No', 'N/A')	('Reduced', 'Borderline')	No	('No', 'N/A')	('No', 'N/A')	borderline reduced
48.29	Missing	61.2	Missing	100.9	28.8	146.816	60.7	('Yes', 'Moderate')	('No', 'N/A')	('Reduced', 'Borderline')	No	('Yes', 'Moderate')	('No', 'N/A')	substantially reduced
80.36	-1.9	69.9	34.6	65.5	86.1	154.94	60.8	('No', 'N/A')	('Yes', 'Mild')	('Reduced', 'Borderline')	No	('No', 'N/A')	N/A	borderline reduced
81.94	60.2	56.2	56.4	52.9	67.7	162.983	60.9	('No', 'N/A')	('Yes', 'Moderate')	('Reduced', 'Borderline')	No	('No', 'N/A')	('Yes', 'Severe')	substantially reduced
71.92	24.7	104.7	67	110.7	78.3	150.074	60.9	('No', 'N/A')	('Yes', 'Mild')	('Reduced', 'Borderline')	No	('No', 'N/A')	('No', 'N/A')	substantially reduced
85.79	56.8	95.3	81.9	92.5	127	179.468	60.9	('No', 'N/A')	('No', 'N/A')	('Reduced', 'Borderline')	No	('No', 'N/A')	('No', 'N/A')	substantially reduced
69.55	35	52	56	62	33	146.197	61	('Yes', 'Moderate')	('Yes', 'Mild')	('Reduced', 'Borderline')	No	('Yes', 'Mild')	('Yes', 'Moderate')	substantially reduced
71.75	59.6	51.6	60.2	59.7	35.4	145.082	61	('No', 'N/A')	('Yes', 'Moderate')	('Reduced', 'Borderline')	No	('No', 'N/A')	('Yes', 'Moderate')	substantially reduced
75.26	53	59	61	65	51	141.994	61	('No', 'N/A')	('Yes', 'Mild')	('Reduced', 'Borderline')	No	('No', 'N/A')	('Yes', 'Mild')	substantially reduced
80.65	42.4	66.7	61	67.4	76.6	168.347	61	('No', 'N/A')	('Yes', 'Mild')	('Reduced', 'Borderline')	No	('No', 'N/A')	('Yes', 'Moderate')	borderline reduced
81.02	56	64	63	64	64	161.571	61	('No', 'N/A')	('Yes', 'Mild')	('Reduced', 'Borderline')	No	('No', 'N/A')	('Yes', 'Mild')	substantially reduced
74.39	73	61	65	62	53	138.919	61	('No', 'N/A')	('Yes', 'Mild')	('Reduced', 'Borderline')	No	('No', 'N/A')	('Yes', 'Mild')	substantially reduced
76.24	74	55	65	58	42	130.754	61	('No', 'N/A')	('Yes', 'Moderate')	('Reduced', 'Borderline')	No	('No', 'N/A')	('Yes', 'Moderate')	substantially reduced
90.93	44	78	65	81	107	187.93	61	('No', 'N/A')	('Yes', 'Mild')	('Reduced', 'Borderline')	No	('No', 'N/A')	('No', 'N/A')	substantially reduced
80.39	65	71	66	67	84	152.988	61	('No', 'N/A')	('Yes', 'Mild')	('Reduced', 'Borderline')	No	('No', 'N/A')	('Yes', 'Mild')	substantially reduced
78.76	79	60	69	63	53	153.168	61	('No', 'N/A')	('Yes', 'Mild')	('Reduced', 'Borderline')	No	('No', 'N/A')	('Yes', 'Mild')	borderline reduced
76.17	77	64	71	69	55	160.891	61	('No', 'N/A')	('Yes', 'Mild')	('Reduced', 'Borderline')	No	('No', 'N/A')	('Yes', 'Mild')	substantially reduced
76.47	77	68	73	70	62	137.408	61	('No', 'N/A')	('Yes', 'Mild')	('Reduced', 'Borderline')	No	('No', 'N/A')	('Yes', 'Mild')	borderline reduced
77.42	56	87	75	86	93	128.896	61	('No', 'N/A')	('Yes', 'Mild')	('Reduced', 'Borderline')	No	('No', 'N/A')	('No', 'N/A')	substantially reduced
83.63	63	83	76	80	106	162.469	61	('No', 'N/A')	('Yes', 'Mild')	('Reduced', 'Borderline')	No	('No', 'N/A')	('No', 'N/A')	borderline reduced
57.95	102	53	80	68	23	121.462	61	('Yes', 'Moderate')	('No', 'N/A')	('Reduced', 'Borderline')	No	('Yes', 'Moderate')	('No', 'N/A')	substantially reduced
65.91	123.7	51.5	82.2	62.5	29.8	139.728	61	('Yes', 'Moderate')	('No', 'N/A')	('Reduced', 'Borderline')	No	('Yes', 'Moderate')	('No', 'N/A')	substantially reduced
78.13	74	88	83	88	91	147.581	61	('No', 'N/A')	('No', 'N/A')	('Reduced', 'Borderline')	No	('No', 'N/A')	('No', 'N/A')	substantially reduced
69.26	116	58	86	68	36	136.86	61	('Yes', 'Moderate')	('No', 'N/A')	('Reduced', 'Borderline')	No	('No', 'N/A')	('No', 'N/A')	substantially reduced
82.85	75	88	86	88	85	170.527	61	('No', 'N/A')	('No', 'N/A')	('Reduced', 'Borderline')	No	('No', 'N/A')	('No', 'N/A')	substantially reduced
90.68	84	96	91	99	196	170.432	61	('No', 'N/A')	('No', 'N/A')	('Reduced', 'Borderline')	No	('No', 'N/A')	('No', 'N/A')	borderline reduced
51.76	149	44	97	66	19	131.786	61	('Yes', 'Severe')	('No', 'N/A')	('Reduced', 'Borderline')	No	('Yes', 'Moderate')	('No', 'N/A')	substantially reduced
39.65	168	36	101	75	12	137.686	61	('Yes', 'Severe')	('No', 'N/A')	('Reduced', 'Borderline')	No	('Yes', 'Severe')	('No', 'N/A')	borderline reduced
65.8	122	80	104	96	45	131.451	61	('Yes', 'Mild')	('No', 'N/A')	('Reduced', 'Borderline')	No	('Yes', 'Mild')	('No', 'N/A')	substantially reduced
81.73	140	93	107	95	94	167.364	61	('No', 'N/A')	('No', 'N/A')	('Reduced', 'Borderline')	No	('No', 'N/A')	('No', 'N/A')	borderline reduced
59.23	203	43	108	54	25	149.137	61	('Yes', 'Severe')	('No', 'N/A')	('Reduced', 'Borderline')	No	('Yes', 'Severe')	('No', 'N/A')	substantially reduced
68.81	149	81	110	94	64	163.129	61	('Yes', 'Mild')	('No', 'N/A')	('Reduced', 'Borderline')	No	('Yes', 'Mild')	('No', 'N/A')	borderline reduced
49.71	195	51	129	80	22	139.945	61	('Yes', 'Moderate')	('No', 'N/A')	('Reduced', 'Borderline')	No	('No', 'N/A')	('No', 'N/A')	normal
81.03	182	113	135	121	96	175.223	61	('No', 'N/A')	('No', 'N/A')	('Reduced', 'Borderline')	No	('No', 'N/A')	('No', 'N/A')	substantially reduced
36.6	Missing	37	Missing	Missing	15	152.699	61	('Yes', 'Severe')	('No', 'N/A')	('Reduced', 'Borderline')	No	('Yes', 'Severe')	N/A	substantially reduced
46.33	Missing	30	Missing	Missing	10	140.221	61	('Yes', 'Severe')	('No', 'N/A')	('Reduced', 'Borderline')	No	('Yes', 'Severe')	N/A	substantially reduced
52.13	Missing	48	Missing	Missing	19	123.37	61	('Yes', 'Severe')	('No', 'N/A')	('Reduced', 'Borderline')	No	('Yes', 'Severe')	('No', 'N/A')	substantially reduced
60.33	Missing	61	Missing	Missing	43	133.465	61	('Yes', 'Moderate')	('No', 'N/A')	('Reduced', 'Borderline')	No	('Yes', 'Moderate')	('No', 'N/A')	substantially reduced
61.15	Missing	49	Missing	Missing	25	153.135	61	('Yes', 'Severe')	('No', 'N/A')	('Reduced', 'Borderline')	No	('Yes', 'Moderate')	N/A	substantially reduced
64.32	Missing	76	Missing	Missing	37	120.187	61	('Yes', 'Moderate')	('No', 'N/A')	('Reduced', 'Borderline')	No	('Yes', 'Moderate')	N/A	substantially reduced
65.19	Missing	46	Missing	Missing	17	126.361	61	('Yes', 'Severe')	('No', 'N/A')	('Reduced', 'Borderline')	No	('Yes', 'Moderate')	N/A	substantially reduced
68.33	Missing	74	Missing	Missing	48	135.582	61	('Yes', 'Moderate')	('No', 'N/A')	('Reduced', 'Borderline')	No	('No', 'N/A')	N/A	substantially reduced
69.86	Missing	98	Missing	Missing	57	126.168	61	('Yes', 'Mild')	('No', 'N/A')	('Reduced', 'Borderline')	No	('No', 'N/A')	N/A	normal
72.5	Missing	58	Missing	Missing	36	147.552	61	('No', 'N/A')	('No', 'N/A')	('Reduced', 'Borderline')	No	('Yes', 'Mild')	N/A	substantially reduced
73.08	Missing	77	Missing	Missing	50	135.905	61	('No', 'N/A')	('No', 'N/A')	('Reduced', 'Borderline')	No	('No', 'N/A')	N/A	substantially reduced
74.06	Missing	65	Missing	Missing	54	145.255	61	('No', 'N/A')	('No', 'N/A')	('Reduced', 'Borderline')	No	('No', 'N/A')	N/A	borderline reduced
75.45	Missing	108	Missing	Missing	99	140.131	61	('No', 'N/A')	('No', 'N/A')	('Reduced', 'Borderline')	No	('No', 'N/A')	N/A	substantially reduced
79.34	Missing	100	Missing	Missing	141	168.542	61	('No', 'N/A')	('No', 'N/A')	('Reduced', 'Borderline')	No	('No', 'N/A')	N/A	borderline reduced
80.59	Missing	96	Missing	Missing	140	155.612	61	('No', 'N/A')	('No', 'N/A')	('Reduced', 'Borderline')	No	('No', 'N/A')	N/A	borderline reduced
81.41	Missing	75	Missing	Missing	91	156.826	61	('No', 'N/A')	('No', 'N/A')	('Reduced', 'Borderline')	No	('No', 'N/A')	N/A	substantially reduced
81.81	Missing	71	Missing	Missing	84	154.687	61	('No', 'N/A')	('No', 'N/A')	('Reduced', 'Borderline')	No	('No', 'N/A')	N/A	substantially reduced
85.13	Missing	79	Missing	Missing	93	161.673	61	('No', 'N/A')	('No', 'N/A')	('Reduced', 'Borderline')	No	('No', 'N/A')	N/A	substantially reduced
86.15	Missing	76	Missing	Missing	103	170.083	61	('No', 'N/A')	('No', 'N/A')	('Reduced', 'Borderline')	No	('No', 'N/A')	N/A	substantially reduced
86.57	Missing	100	Missing	Missing	111	175.55	61	('No', 'N/A')	('No', 'N/A')	('Reduced', 'Borderline')	No	('No', 'N/A')	N/A	substantially reduced
92.93	Missing	74	Missing	Missing	134	174.94	61	('No', 'N/A')	('No', 'N/A')	('Reduced', 'Borderline')	No	('No', 'N/A')	N/A	substantially reduced
75.04	101.5	117.7	114.2	118.9	112.1	145.671	61.1	('No', 'N/A')	('No', 'N/A')	('Reduced', 'Borderline')	No	('No', 'N/A')	('No', 'N/A')	substantially reduced
56.48	161.8	72.1	126.7	95.6	36.4	133.835	61.1	('Yes', 'Moderate')	('No', 'N/A')	('Reduced', 'Borderline')	No	('Yes', 'Moderate')	('No', 'N/A')	substantially reduced
75.89	76.9	33	50.2	36.8	26.8	137.514	61.2	('No', 'N/A')	('Yes', 'Severe')	('Reduced', 'Borderline')	No	('No', 'N/A')	('Yes', 'Severe')	substantially reduced
66.65	108.3	54.5	82.2	65	29.1	132.3	61.2	('Yes', 'Moderate')	('No', 'N/A')	('Reduced', 'Borderline')	No	('Yes', 'Moderate')	('No', 'N/A')	substantially reduced
69.35	78.1	94.9	91.2	104.7	54.5	124.5	61.2	('Yes', 'Mild')	('No', 'N/A')	('Reduced', 'Borderline')	No	('No', 'N/A')	('No', 'N/A')	mildly reduced
77.53	68.7	53.6	67.3	68.1	40.5	150.007	61.3	('No', 'N/A')	('Yes', 'Mild')	('Reduced', 'Borderline')	No	('No', 'N/A')	('Yes', 'Mild')	mildly reduced
75.28	71.7	92.7	77	88.7	90.6	147.643	61.3	('No', 'N/A')	('Yes', 'Mild')	('Reduced', 'Borderline')	No	('No', 'N/A')	('Yes', 'Mild')	borderline reduced
77.75	105	49.6	74.8	55.3	43.5	155.373	61.4	('No', 'N/A')	('Yes', 'Moderate')	('Reduced', 'Borderline')	No	('No', 'N/A')	('Yes', 'Moderate')	substantially reduced
74.66	97	93.8	97.3	98.7	66.8	136.61	61.4	('No', 'N/A')	('No', 'N/A')	('Reduced', 'Borderline')	No	('No', 'N/A')	('No', 'N/A')	substantially reduced
48.07	125.7	57.2	102.3	90.2	16.1	128.346	61.4	('Yes', 'Moderate')	('No', 'N/A')	('Reduced', 'Borderline')	No	('Yes', 'Moderate')	('No', 'N/A')	substantially reduced
58.97	140.1	56.4	103.4	74.1	25.5	128.866	61.4	('Yes', 'Moderate')	('No', 'N/A')	('Reduced', 'Borderline')	No	('Yes', 'Moderate')	('No', 'N/A')	normal
67.69	104.4	48.5	75.7	57.3	24.9	125.525	61.5	('Yes', 'Severe')	('Yes', 'Moderate')	('Reduced', 'Borderline')	No	('Yes', 'Severe')	('Yes', 'Moderate')	substantially reduced
68.83	106.7	68.6	90.6	77.1	44.6	119.295	61.5	('Yes', 'Moderate')	('No', 'N/A')	('Reduced', 'Borderline')	No	('Yes', 'Moderate')	('No', 'N/A')	substantially reduced
67.64	70.7	51.7	63.9	61.2	25.5	124.365	61.6	('Yes', 'Moderate')	('Yes', 'Mild')	('Reduced', 'Borderline')	No	('Yes', 'Moderate')	('Yes', 'Mild')	substantially reduced
80.46	67.4	70.1	72.7	72.8	69.8	148.303	61.6	('No', 'N/A')	('Yes', 'Mild')	('Reduced', 'Borderline')	No	('No', 'N/A')	('Yes', 'Mild')	substantially reduced
57.48	137	41.2	95	63.8	24.4	145.024	61.6	('Yes', 'Severe')	('No', 'N/A')	('Reduced', 'Borderline')	No	('Yes', 'Moderate')	('No', 'N/A')	substantially reduced
76.09	Missing	70.3	Missing	77.3	44.4	134.788	61.6	('No', 'N/A')	('No', 'N/A')	('Reduced', 'Borderline')	No	('No', 'N/A')	('No', 'N/A')	substantially reduced
68.75	67.3	65.4	71.7	72.8	36.5	121.443	61.7	('Yes', 'Moderate')	('Yes', 'Mild')	('Reduced', 'Borderline')	No	('No', 'N/A')	('No', 'N/A')	normal
62.43	149.7	68.3	106.3	82.3	35.3	126.389	61.7	('Yes', 'Moderate')	('No', 'N/A')	('Reduced', 'Borderline')	No	('Yes', 'Moderate')	('No', 'N/A')	substantially reduced
34.49	205.6	34.2	130.6	77.3	8.9	137.739	61.7	('Yes', 'Severe')	('No', 'N/A')	('Reduced', 'Borderline')	No	('Yes', 'Severe')	('No', 'N/A')	substantially reduced
80.86	48.2	98.7	79.6	98.4	100.3	164.165	61.8	('No', 'N/A')	('Yes', 'Mild')	('Reduced', 'Borderline')	No	('No', 'N/A')	N/A	borderline reduced
58.01	63.1	54.7	69.4	72.8	25.3	135.427	61.9	('Yes', 'Moderate')	('Yes', 'Mild')	('Reduced', 'Borderline')	No	('Yes', 'Moderate')	('Yes', 'Mild')	substantially reduced
41.72	81.8	36.1	72.6	68.6	10.9	129.666	61.9	('Yes', 'Severe')	('Yes', 'Mild')	('Reduced', 'Borderline')	No	('Yes', 'Severe')	('Yes', 'Mild')	substantially reduced
83.25	38	53	43	51	59	157.313	62	('No', 'N/A')	('Yes', 'Moderate')	('Reduced', 'Borderline')	No	('No', 'N/A')	('Yes', 'Moderate')	borderline reduced
79.45	72	50	59	49	51	146.158	62	('No', 'N/A')	('Yes', 'Moderate')	('Reduced', 'Borderline')	No	('No', 'N/A')	('Yes', 'Moderate')	substantially reduced
78.34	58	67	64	70	55	153.51	62	('No', 'N/A')	('Yes', 'Mild')	('Reduced', 'Borderline')	No	('No', 'N/A')	('Yes', 'Mild')	substantially reduced
82.91	43	81	64	77	122	165.59	62	('No', 'N/A')	('Yes', 'Mild')	('Reduced', 'Borderline')	No	('No', 'N/A')	('Yes', 'Mild')	substantially reduced
84.36	64	82	68	75	146	166.153	62	('No', 'N/A')	('Yes', 'Mild')	('Reduced', 'Borderline')	No	('No', 'N/A')	('Yes', 'Mild')	borderline reduced
63.15	75	61	77	75	38	137.964	62	('Yes', 'Moderate')	('Yes', 'Mild')	('Reduced', 'Borderline')	No	('Yes', 'Moderate')	('Yes', 'Mild')	substantially reduced
74.53	75	78	77	79	71	145.349	62	('No', 'N/A')	('Yes', 'Mild')	('Reduced', 'Borderline')	No	('No', 'N/A')	('Yes', 'Mild')	borderline reduced
68.5	83	71	79	76	45	128.137	62	('Yes', 'Moderate')	('Yes', 'Mild')	('Reduced', 'Borderline')	No	('No', 'N/A')	('No', 'N/A')	normal
73.7	78	78	80	83	54	132.629	62	('No', 'N/A')	('No', 'N/A')	('Reduced', 'Borderline')	No	('No', 'N/A')	('No', 'N/A')	substantially reduced
76.14	59	94	81	94	88	150.222	62	('No', 'N/A')	('No', 'N/A')	('Reduced', 'Borderline')	No	('No', 'N/A')	('No', 'N/A')	substantially reduced
63.3	108.2	56.4	82	68.5	24.7	115.552	62	('Yes', 'Moderate')	('No', 'N/A')	('Reduced', 'Borderline')	No	('Yes', 'Moderate')	('No', 'N/A')	substantially reduced
80.95	88	79	84	82	80	163.752	62	('No', 'N/A')	('No', 'N/A')	('Reduced', 'Borderline')	No	('No', 'N/A')	('No', 'N/A')	substantially reduced
83.13	111	70	85	70	74	152.821	62	('No', 'N/A')	('No', 'N/A')	('Reduced', 'Borderline')	No	('No', 'N/A')	('No', 'N/A')	substantially reduced
78.43	86	81	86	87	79	155.353	62	('No', 'N/A')	('No', 'N/A')	('Reduced', 'Borderline')	No	('No', 'N/A')	('No', 'N/A')	normal
68.94	99	73	87	81	47	135.082	62	('Yes', 'Moderate')	('No', 'N/A')	('Reduced', 'Borderline')	No	('Yes', 'Mild')	('No', 'N/A')	borderline reduced
58.99	127	55	90	73	20	117.857	62	('Yes', 'Moderate')	('No', 'N/A')	('Reduced', 'Borderline')	No	('Yes', 'Moderate')	('No', 'N/A')	substantially reduced
81.1	185	59	90	60	61	171.226	62	('No', 'N/A')	('No', 'N/A')	('Reduced', 'Borderline')	No	('No', 'N/A')	('No', 'N/A')	substantially reduced
58.03	162	42	91	58	20	133.57	62	('Yes', 'Severe')	('No', 'N/A')	('Reduced', 'Borderline')	No	('Yes', 'Moderate')	('No', 'N/A')	substantially reduced
82.84	97	89	91	87	126	159.165	62	('No', 'N/A')	('No', 'N/A')	('Reduced', 'Borderline')	No	('No', 'N/A')	('No', 'N/A')	substantially reduced
60.57	95	77	96	98	36	129.044	62	('Yes', 'Moderate')	('No', 'N/A')	('Reduced', 'Borderline')	No	('Yes', 'Mild')	('No', 'N/A')	substantially reduced
53.95	81	87	104	121	22	119.938	62	('Yes', 'Mild')	('No', 'N/A')	('Reduced', 'Borderline')	No	('Yes', 'Mild')	('No', 'N/A')	substantially reduced
53.73	199	44	106	71	15	134.101	62	('Yes', 'Severe')	('No', 'N/A')	('Reduced', 'Borderline')	No	('Yes', 'Severe')	('No', 'N/A')	substantially reduced
30.05	Missing	30	Missing	Missing	8	155.387	62	('Yes', 'Severe')	('No', 'N/A')	('Reduced', 'Borderline')	No	('Yes', 'Severe')	N/A	substantially reduced
51.61	Missing	44	Missing	Missing	20	131.398	62	('Yes', 'Severe')	('No', 'N/A')	('Reduced', 'Borderline')	No	('Yes', 'Moderate')	N/A	substantially reduced
69.5	Missing	74	Missing	Missing	55	147.438	62	('Yes', 'Moderate')	('No', 'N/A')	('Reduced', 'Borderline')	No	('Yes', 'Mild')	N/A	substantially reduced
73.92	Missing	52	Missing	Missing	36	139.682	62	('No', 'N/A')	('No', 'N/A')	('Reduced', 'Borderline')	No	('No', 'N/A')	N/A	substantially reduced
75.2	Missing	68	Missing	Missing	66	146.535	62	('No', 'N/A')	('No', 'N/A')	('Reduced', 'Borderline')	No	('No', 'N/A')	N/A	borderline reduced
77.69	Missing	88	Missing	Missing	84	146.956	62	('No', 'N/A')	('No', 'N/A')	('Reduced', 'Borderline')	No	('No', 'N/A')	N/A	substantially reduced
79.46	Missing	77	Missing	Missing	91	171.687	62	('No', 'N/A')	('No', 'N/A')	('Reduced', 'Borderline')	No	('No', 'N/A')	N/A	substantially reduced
81.27	Missing	92	Missing	Missing	114	149.679	62	('No', 'N/A')	('No', 'N/A')	('Reduced', 'Borderline')	No	('No', 'N/A')	N/A	borderline reduced
81.41	Missing	89	Missing	Missing	98	149.719	62	('No', 'N/A')	('No', 'N/A')	('Reduced', 'Borderline')	No	('No', 'N/A')	N/A	substantially reduced
81.96	Missing	103	Missing	Missing	110	185.648	62	('No', 'N/A')	('No', 'N/A')	('Reduced', 'Borderline')	No	('No', 'N/A')	N/A	substantially reduced
82.67	Missing	97	Missing	Missing	140	170.303	62	('No', 'N/A')	('No', 'N/A')	('Reduced', 'Borderline')	No	('No', 'N/A')	N/A	borderline reduced
84.25	Missing	82	Missing	Missing	137	154.591	62	('No', 'N/A')	('No', 'N/A')	('Reduced', 'Borderline')	No	('No', 'N/A')	N/A	substantially reduced
85.62	Missing	73	Missing	Missing	122	164.022	62	('No', 'N/A')	('No', 'N/A')	('Reduced', 'Borderline')	No	('No', 'N/A')	N/A	substantially reduced
90.49	Missing	47	Missing	Missing	65	163.029	62	('No', 'N/A')	('No', 'N/A')	('Reduced', 'Borderline')	No	('No', 'N/A')	N/A	substantially reduced
69.08	63.1	59.4	74.6	76	35.2	142.409	62.1	('Yes', 'Moderate')	('Yes', 'Mild')	('Reduced', 'Borderline')	No	('Yes', 'Moderate')	('Yes', 'Mild')	substantially reduced
77.28	90.9	44.5	66.7	46.7	43.6	145.963	62.3	('No', 'N/A')	('Yes', 'Moderate')	('Reduced', 'Borderline')	No	('No', 'N/A')	('No', 'N/A')	normal
60.48	117.4	83.8	115	111.7	39.6	124.845	62.3	('Yes', 'Mild')	('No', 'N/A')	('Reduced', 'Borderline')	No	('Yes', 'Mild')	('No', 'N/A')	substantially reduced
71.58	70.1	55.5	68.3	66.7	32.5	148.734	62.4	('No', 'N/A')	('Yes', 'Mild')	('Reduced', 'Borderline')	No	('Yes', 'Moderate')	('Yes', 'Mild')	substantially reduced
83.77	65.7	80.8	74.9	78.8	97.3	181.528	62.4	('No', 'N/A')	('Yes', 'Mild')	('Reduced', 'Borderline')	No	('No', 'N/A')	('Yes', 'Mild')	substantially reduced
45.1	241.9	52.9	144.4	88.6	23.8	157.728	62.5	('Yes', 'Moderate')	('No', 'N/A')	('Reduced', 'Borderline')	No	('No', 'N/A')	('No', 'N/A')	normal
70.39	77.5	71.1	77.2	75.1	57.1	132.682	62.6	('No', 'N/A')	('Yes', 'Mild')	('Reduced', 'Borderline')	No	('Yes', 'Mild')	('Yes', 'Mild')	substantially reduced
81.6	66.5	80.7	78.3	82.9	77.2	167.353	62.6	('No', 'N/A')	('Yes', 'Mild')	('Reduced', 'Borderline')	No	('No', 'N/A')	('No', 'N/A')	substantially reduced
73.89	100.2	115.3	110.1	115.8	114.4	161.522	62.6	('No', 'N/A')	('No', 'N/A')	('Reduced', 'Borderline')	No	('No', 'N/A')	('No', 'N/A')	substantially reduced
68.49	Missing	89.2	Missing	Missing	68.6	131.102	62.6	('Yes', 'Mild')	('No', 'N/A')	('Reduced', 'Borderline')	No	('No', 'N/A')	('No', 'N/A')	substantially reduced
70.73	73.7	53.1	62	56.3	34.1	122.369	62.7	('No', 'N/A')	('Yes', 'Moderate')	('Reduced', 'Borderline')	Yes	('No', 'N/A')	('Yes', 'Moderate')	substantially reduced
80.6	101.4	63.7	78.4	67.3	60.4	150.68	62.8	('No', 'N/A')	('Yes', 'Mild')	('Reduced', 'Borderline')	No	('No', 'N/A')	('Yes', 'Mild')	substantially reduced
58.2	172	75.6	126.6	105.6	37.4	138.177	62.8	('Yes', 'Moderate')	('No', 'N/A')	('Reduced', 'Borderline')	No	('Yes', 'Moderate')	('No', 'N/A')	substantially reduced
68.05	109.3	74.6	97.8	90.6	46.3	145.423	62.9	('Yes', 'Moderate')	('No', 'N/A')	('Reduced', 'Borderline')	No	('Yes', 'Moderate')	('No', 'N/A')	substantially reduced
66.47	127.5	71.4	106.6	95.4	35.6	120.679	62.9	('Yes', 'Moderate')	('No', 'N/A')	('Reduced', 'Borderline')	No	('Yes', 'Mild')	('No', 'N/A')	substantially reduced
75.09	57	61	61	61	54	126.486	63	('No', 'N/A')	('Yes', 'Mild')	('Reduced', 'Borderline')	Yes	('No', 'N/A')	('Yes', 'Mild')	substantially reduced
84.76	48	91	66	80	144	155.046	63	('No', 'N/A')	('Yes', 'Mild')	('Reduced', 'Borderline')	No	('No', 'N/A')	('Yes', 'Mild')	substantially reduced
60.67	82	50	68	61	25	125.583	63	('Yes', 'Moderate')	('Yes', 'Mild')	('Reduced', 'Borderline')	No	('Yes', 'Moderate')	('Yes', 'Mild')	substantially reduced
70.95	62	69	69	76	44	125.884	63	('No', 'N/A')	('Yes', 'Mild')	('Reduced', 'Borderline')	Yes	('No', 'N/A')	('Yes', 'Mild')	substantially reduced
72.96	63.1	63.8	69.4	72.3	40.8	141.503	63	('No', 'N/A')	('Yes', 'Mild')	('Reduced', 'Borderline')	No	('No', 'N/A')	('Yes', 'Mild')	substantially reduced
59.64	92	51	74	65	23	124.876	63	('Yes', 'Moderate')	('Yes', 'Mild')	('Reduced', 'Borderline')	No	('Yes', 'Moderate')	('Yes', 'Mild')	substantially reduced
72.6	83	73	79	77	45	129.227	63	('No', 'N/A')	('Yes', 'Mild')	('Reduced', 'Borderline')	No	('No', 'N/A')	('No', 'N/A')	normal
82.9	43	95	79	96	87	181.935	63	('No', 'N/A')	('Yes', 'Mild')	('Reduced', 'Borderline')	No	('No', 'N/A')	('No', 'N/A')	substantially reduced
83.14	75	76	79	77	82	171.896	63	('No', 'N/A')	('Yes', 'Mild')	('Reduced', 'Borderline')	No	('No', 'N/A')	('Yes', 'Mild')	substantially reduced
79.21	99	75	82	74	77	147.481	63	('No', 'N/A')	('No', 'N/A')	('Reduced', 'Borderline')	No	('No', 'N/A')	('Yes', 'Mild')	substantially reduced
61.83	133	62	96	82	36	149.169	63	('Yes', 'Moderate')	('No', 'N/A')	('Reduced', 'Borderline')	No	('Yes', 'Moderate')	('No', 'N/A')	substantially reduced
66.34	82	85	96	102	54	143.062	63	('Yes', 'Mild')	('No', 'N/A')	('Reduced', 'Borderline')	No	('Yes', 'Mild')	('No', 'N/A')	substantially reduced
68.98	156	60	97	69	47	173.729	63	('Yes', 'Moderate')	('No', 'N/A')	('Reduced', 'Borderline')	No	('Yes', 'Moderate')	('No', 'N/A')	substantially reduced
67.7	92	81	98	98	54	157.393	63	('Yes', 'Mild')	('No', 'N/A')	('Reduced', 'Borderline')	No	('Yes', 'Mild')	('No', 'N/A')	substantially reduced
69.55	70	90	99	109	53	137.468	63	('Yes', 'Mild')	('No', 'N/A')	('Reduced', 'Borderline')	No	('Yes', 'Mild')	('No', 'N/A')	substantially reduced
74.68	139	83	103	85	73	138.201	63	('No', 'N/A')	('No', 'N/A')	('Reduced', 'Borderline')	No	('No', 'N/A')	('No', 'N/A')	substantially reduced
66.66	94	95	108	117	45	132.382	63	('Yes', 'Mild')	('No', 'N/A')	('Reduced', 'Borderline')	No	('Yes', 'Mild')	('No', 'N/A')	substantially reduced
56.76	Missing	53	Missing	Missing	18	120.115	63	('Yes', 'Moderate')	('No', 'N/A')	('Reduced', 'Borderline')	No	('Yes', 'Moderate')	('No', 'N/A')	substantially reduced
58.37	Missing	40	Missing	Missing	17	126.809	63	('Yes', 'Severe')	('No', 'N/A')	('Reduced', 'Borderline')	No	('Yes', 'Moderate')	N/A	substantially reduced
60.58	Missing	60	Missing	Missing	28	129.414	63	('Yes', 'Moderate')	('No', 'N/A')	('Reduced', 'Borderline')	No	('Yes', 'Moderate')	('No', 'N/A')	substantially reduced
63.58	Missing	50	Missing	Missing	26	134.36	63	('Yes', 'Moderate')	('No', 'N/A')	('Reduced', 'Borderline')	No	('Yes', 'Moderate')	N/A	substantially reduced
65.74	Missing	42	Missing	Missing	25	130.611	63	('Yes', 'Severe')	('No', 'N/A')	('Reduced', 'Borderline')	No	('Yes', 'Moderate')	N/A	borderline reduced
71.52	Missing	72	Missing	Missing	50	126.743	63	('No', 'N/A')	('No', 'N/A')	('Reduced', 'Borderline')	Yes	('No', 'N/A')	N/A	substantially reduced
71.71	Missing	63	Missing	Missing	45	141.164	63	('No', 'N/A')	('No', 'N/A')	('Reduced', 'Borderline')	No	('No', 'N/A')	N/A	borderline reduced
72.88	Missing	56	Missing	Missing	40	133.009	63	('No', 'N/A')	('No', 'N/A')	('Reduced', 'Borderline')	No	('No', 'N/A')	N/A	substantially reduced
76.06	Missing	88	Missing	Missing	78	139.604	63	('No', 'N/A')	('No', 'N/A')	('Reduced', 'Borderline')	No	('No', 'N/A')	N/A	substantially reduced
79.29	Missing	68	Missing	Missing	67	154.25	63	('No', 'N/A')	('No', 'N/A')	('Reduced', 'Borderline')	No	('No', 'N/A')	N/A	substantially reduced
80.95	Missing	65	Missing	Missing	78	155.386	63	('No', 'N/A')	('No', 'N/A')	('Reduced', 'Borderline')	No	('No', 'N/A')	N/A	substantially reduced
81.94	Missing	62	Missing	Missing	82	171.017	63	('No', 'N/A')	('No', 'N/A')	('Reduced', 'Borderline')	No	('No', 'N/A')	N/A	substantially reduced
82.87	Missing	88	Missing	Missing	122	148.339	63	('No', 'N/A')	('No', 'N/A')	('Reduced', 'Borderline')	No	('No', 'N/A')	N/A	borderline reduced
82.93	Missing	89	Missing	Missing	101	175.287	63	('No', 'N/A')	('No', 'N/A')	('Reduced', 'Borderline')	No	('No', 'N/A')	N/A	substantially reduced
88.1	Missing	86	Missing	Missing	150	173.389	63	('No', 'N/A')	('No', 'N/A')	('Reduced', 'Borderline')	No	('No', 'N/A')	N/A	substantially reduced
94.09	Missing	83	Missing	Missing	102	167.189	63	('No', 'N/A')	('No', 'N/A')	('Reduced', 'Borderline')	No	('No', 'N/A')	N/A	substantially reduced
78.08	53.9	68.6	64.4	69.7	64.6	131.47	63.1	('No', 'N/A')	('Yes', 'Mild')	('Reduced', 'Borderline')	No	('No', 'N/A')	('No', 'N/A')	mildly reduced
65.63	81.6	59.4	73.1	69.6	29.2	124.963	63.2	('Yes', 'Moderate')	('Yes', 'Mild')	('Reduced', 'Borderline')	No	('Yes', 'Moderate')	('Yes', 'Mild')	substantially reduced
84.99	76.8	80.2	74.6	74.4	110.9	176.243	63.4	('No', 'N/A')	('Yes', 'Mild')	('Reduced', 'Borderline')	No	('No', 'N/A')	('No', 'N/A')	substantially reduced
81.51	72.6	109.2	89.3	103	128.9	164.029	63.4	('No', 'N/A')	('No', 'N/A')	('Reduced', 'Borderline')	No	('No', 'N/A')	('No', 'N/A')	substantially reduced
61.89	95.3	71.5	89.9	87.5	31	124.609	63.4	('Yes', 'Moderate')	('No', 'N/A')	('Reduced', 'Borderline')	No	('Yes', 'Mild')	('No', 'N/A')	substantially reduced
86.37	106.2	98.3	95.9	86.1	148.5	162.773	63.4	('No', 'N/A')	('No', 'N/A')	('Reduced', 'Borderline')	No	('No', 'N/A')	('No', 'N/A')	substantially reduced
50.88	124.4	79.5	125.3	128.6	32.6	125.698	63.4	('Yes', 'Moderate')	('No', 'N/A')	('Reduced', 'Borderline')	No	('Yes', 'Mild')	('No', 'N/A')	substantially reduced
64.83	101.9	55.1	77.7	65.5	25.7	116.203	63.5	('Yes', 'Moderate')	('Yes', 'Mild')	('Reduced', 'Borderline')	No	('Yes', 'Moderate')	('Yes', 'Mild')	substantially reduced
35.88	182.3	29.5	107.9	66.6	10.5	150.079	63.5	('Yes', 'Severe')	('No', 'N/A')	('Reduced', 'Borderline')	No	('Yes', 'Severe')	('No', 'N/A')	substantially reduced
62.1	114.6	75.8	104.6	99.1	31.3	124.614	63.6	('Yes', 'Moderate')	('No', 'N/A')	('Reduced', 'Borderline')	No	('Yes', 'Mild')	('No', 'N/A')	substantially reduced
40.12	162.5	39.2	106.5	73.9	11.6	140.041	63.6	('Yes', 'Severe')	('No', 'N/A')	('Reduced', 'Borderline')	No	('Yes', 'Severe')	('No', 'N/A')	substantially reduced
75.96	84.4	88.2	86.3	88.7	89.6	141.333	63.7	('No', 'N/A')	('No', 'N/A')	('Reduced', 'Borderline')	No	('No', 'N/A')	('No', 'N/A')	substantially reduced
70.63	67.3	82.2	74.5	88.8	58.6	158.156	63.8	('No', 'N/A')	('Yes', 'Mild')	('Reduced', 'Borderline')	No	('No', 'N/A')	('Yes', 'Mild')	substantially reduced
72.12	82.1	85.2	84.4	89.2	63.4	149.04	63.8	('No', 'N/A')	('No', 'N/A')	('Reduced', 'Borderline')	No	('No', 'N/A')	('No', 'N/A')	substantially reduced
75.82	106.6	70.3	86.1	75.7	65.5	160.96	63.8	('No', 'N/A')	('No', 'N/A')	('Reduced', 'Borderline')	No	('No', 'N/A')	('No', 'N/A')	mildly reduced
70.92	Missing	72	Missing	Missing	52.6	137.219	63.8	('No', 'N/A')	('No', 'N/A')	('Reduced', 'Borderline')	No	('No', 'N/A')	('No', 'N/A')	normal
74.91	53.5	74.2	65.2	73.2	70.8	119.117	63.9	('No', 'N/A')	('Yes', 'Mild')	('Reduced', 'Borderline')	No	('No', 'N/A')	('Yes', 'Moderate')	substantially reduced
77.15	78.8	75.6	78.3	78.4	68.1	146.452	63.9	('No', 'N/A')	('Yes', 'Mild')	('Reduced', 'Borderline')	No	('No', 'N/A')	('Yes', 'Mild')	substantially reduced
74.38	81.9	85.9	85.2	89.4	66	140.463	63.9	('No', 'N/A')	('No', 'N/A')	('Reduced', 'Borderline')	No	('No', 'N/A')	('No', 'N/A')	substantially reduced
58.47	121.2	52.4	87.2	68.4	26.1	135.214	63.9	('Yes', 'Moderate')	('No', 'N/A')	('Reduced', 'Borderline')	No	('Yes', 'Moderate')	('No', 'N/A')	substantially reduced
59.37	54	41	54	55	17	146.238	64	('Yes', 'Severe')	('Yes', 'Moderate')	('Reduced', 'Borderline')	No	('Yes', 'Moderate')	('Yes', 'Moderate')	substantially reduced
86.94	63	59	61	57	70	164.033	64	('No', 'N/A')	('Yes', 'Moderate')	('Reduced', 'Borderline')	No	('No', 'N/A')	('Yes', 'Mild')	borderline reduced
79.02	37.4	93.9	62.8	88.8	108.1	149.588	64	('No', 'N/A')	('Yes', 'Mild')	('Reduced', 'Borderline')	No	('No', 'N/A')	('Yes', 'Moderate')	substantially reduced
80.42	82	57	64	57	61	148.854	64	('No', 'N/A')	('Yes', 'Moderate')	('Reduced', 'Borderline')	No	('No', 'N/A')	('Yes', 'Moderate')	substantially reduced
88.87	71	70	65	62	148	173.277	64	('No', 'N/A')	('Yes', 'Mild')	('Reduced', 'Borderline')	No	('No', 'N/A')	('Yes', 'Mild')	substantially reduced
65.08	63	61	68	72	34	126.918	64	('Yes', 'Moderate')	('Yes', 'Mild')	('Reduced', 'Borderline')	No	('Yes', 'Moderate')	('Yes', 'Mild')	borderline reduced
81.39	51	85	68	82	95	152.504	64	('No', 'N/A')	('Yes', 'Mild')	('Reduced', 'Borderline')	No	('No', 'N/A')	('No', 'N/A')	borderline reduced
79.52	59.9	84.5	70.7	79	125.1	140.482	64	('No', 'N/A')	('Yes', 'Mild')	('Reduced', 'Borderline')	No	('No', 'N/A')	('Yes', 'Mild')	substantially reduced
65.21	96	49	71	59	25	130.339	64	('Yes', 'Severe')	('Yes', 'Moderate')	('Reduced', 'Borderline')	No	('Yes', 'Moderate')	('Yes', 'Moderate')	substantially reduced
85.5	70	72	73	73	80	172.961	64	('No', 'N/A')	('Yes', 'Mild')	('Reduced', 'Borderline')	No	('No', 'N/A')	('Yes', 'Mild')	substantially reduced
76.09	70	77	74	77	67	130.979	64	('No', 'N/A')	('Yes', 'Mild')	('Reduced', 'Borderline')	No	('No', 'N/A')	('Yes', 'Mild')	borderline reduced
83.97	86	67	74	67	75	152.524	64	('No', 'N/A')	('Yes', 'Mild')	('Reduced', 'Borderline')	No	('No', 'N/A')	('Yes', 'Mild')	borderline reduced
73.4	76	73	76	76	63	144.675	64	('No', 'N/A')	('Yes', 'Mild')	('Reduced', 'Borderline')	No	('No', 'N/A')	('Yes', 'Mild')	substantially reduced
78.68	98.3	68.7	78.7	69.3	66	146.854	64	('No', 'N/A')	('Yes', 'Mild')	('Reduced', 'Borderline')	No	('No', 'N/A')	('No', 'N/A')	substantially reduced
80.26	88	80	81	79	93	170.338	64	('No', 'N/A')	('No', 'N/A')	('Reduced', 'Borderline')	No	('No', 'N/A')	('No', 'N/A')	borderline reduced
51.55	113	40	84	68	12	132.667	64	('Yes', 'Severe')	('No', 'N/A')	('Reduced', 'Borderline')	No	('Yes', 'Moderate')	('No', 'N/A')	substantially reduced
78.24	111	69	85	73	62	146.998	64	('No', 'N/A')	('No', 'N/A')	('Reduced', 'Borderline')	No	('No', 'N/A')	('No', 'N/A')	substantially reduced
76.65	91	88	91	89	90	147.239	64	('No', 'N/A')	('No', 'N/A')	('Reduced', 'Borderline')	No	('No', 'N/A')	('No', 'N/A')	substantially reduced
66.26	108	71	93	88	30	125.886	64	('Yes', 'Moderate')	('No', 'N/A')	('Reduced', 'Borderline')	No	('Yes', 'Mild')	('No', 'N/A')	substantially reduced
77.35	74	106	93	106	99	148.205	64	('No', 'N/A')	('No', 'N/A')	('Reduced', 'Borderline')	No	('No', 'N/A')	('No', 'N/A')	normal
61.99	78	93	102	114	48	131.329	64	('Yes', 'Mild')	('No', 'N/A')	('Reduced', 'Borderline')	No	('Yes', 'Mild')	('No', 'N/A')	substantially reduced
57.99	164	58	107	75	29	126.042	64	('Yes', 'Moderate')	('No', 'N/A')	('Reduced', 'Borderline')	No	('Yes', 'Moderate')	('No', 'N/A')	borderline reduced
51.18	128	74	115	110	33	132.48	64	('Yes', 'Moderate')	('No', 'N/A')	('Reduced', 'Borderline')	No	('Yes', 'Mild')	('No', 'N/A')	substantially reduced
38.72	158	46	120	93	10	146.821	64	('Yes', 'Severe')	('No', 'N/A')	('Reduced', 'Borderline')	No	('Yes', 'Severe')	('No', 'N/A')	borderline reduced
52.08	140.3	72.2	121.3	103	29.2	130.729	64	('Yes', 'Moderate')	('No', 'N/A')	('Reduced', 'Borderline')	No	('Yes', 'Moderate')	('No', 'N/A')	substantially reduced
38.89	Missing	28	Missing	Missing	9	159.994	64	('Yes', 'Severe')	('No', 'N/A')	('Reduced', 'Borderline')	No	('Yes', 'Severe')	N/A	substantially reduced
41.57	Missing	61	Missing	Missing	25	136.742	64	('Yes', 'Moderate')	('No', 'N/A')	('Reduced', 'Borderline')	No	('Yes', 'Moderate')	N/A	borderline reduced
58.32	Missing	79	Missing	Missing	33	126.975	64	('Yes', 'Moderate')	('No', 'N/A')	('Reduced', 'Borderline')	No	('Yes', 'Mild')	N/A	borderline reduced
59.21	Missing	85	Missing	Missing	34	131.35	64	('Yes', 'Mild')	('No', 'N/A')	('Reduced', 'Borderline')	No	('Yes', 'Mild')	N/A	substantially reduced
65.01	Missing	67	Missing	Missing	50	141.261	64	('Yes', 'Moderate')	('No', 'N/A')	('Reduced', 'Borderline')	No	('Yes', 'Moderate')	N/A	substantially reduced
68.24	Missing	47	Missing	Missing	29	132.392	64	('Yes', 'Severe')	('No', 'N/A')	('Reduced', 'Borderline')	No	('Yes', 'Mild')	N/A	substantially reduced
69.69	Missing	67	Missing	Missing	40	126.002	64	('Yes', 'Moderate')	('No', 'N/A')	('Reduced', 'Borderline')	No	('Yes', 'Moderate')	N/A	borderline reduced
73.51	Missing	43	Missing	Missing	38	144.332	64	('No', 'N/A')	('No', 'N/A')	('Reduced', 'Borderline')	No	('No', 'N/A')	N/A	substantially reduced
74.94	Missing	54	Missing	Missing	49	158.39	64	('No', 'N/A')	('No', 'N/A')	('Reduced', 'Borderline')	No	('No', 'N/A')	N/A	substantially reduced
74.96	Missing	79	Missing	Missing	65	116.818	64	('No', 'N/A')	('No', 'N/A')	('Reduced', 'Borderline')	No	('No', 'N/A')	N/A	substantially reduced
75.73	Missing	76	Missing	Missing	70	141.373	64	('No', 'N/A')	('No', 'N/A')	('Reduced', 'Borderline')	No	('No', 'N/A')	N/A	borderline reduced
78.3	Missing	90	Missing	Missing	95	139.665	64	('No', 'N/A')	('No', 'N/A')	('Reduced', 'Borderline')	No	('No', 'N/A')	N/A	borderline reduced
81.99	Missing	60	Missing	Missing	71	148.604	64	('No', 'N/A')	('No', 'N/A')	('Reduced', 'Borderline')	No	('No', 'N/A')	N/A	borderline reduced
82.26	Missing	104	Missing	Missing	132	156.281	64	('No', 'N/A')	('No', 'N/A')	('Reduced', 'Borderline')	No	('No', 'N/A')	N/A	substantially reduced
82.41	Missing	66	Missing	Missing	106	178.358	64	('No', 'N/A')	('No', 'N/A')	('Reduced', 'Borderline')	No	('No', 'N/A')	N/A	borderline reduced
84.48	Missing	79	Missing	Missing	113	161.44	64	('No', 'N/A')	('No', 'N/A')	('Reduced', 'Borderline')	No	('No', 'N/A')	N/A	substantially reduced
84.83	Missing	56	Missing	Missing	75	159.477	64	('No', 'N/A')	('No', 'N/A')	('Reduced', 'Borderline')	No	('No', 'N/A')	N/A	substantially reduced
86.08	Missing	81	Missing	Missing	132	172.641	64	('No', 'N/A')	('No', 'N/A')	('Reduced', 'Borderline')	No	('No', 'N/A')	N/A	substantially reduced
87.05	Missing	72	Missing	Missing	122	171.57	64	('No', 'N/A')	('No', 'N/A')	('Reduced', 'Borderline')	No	('No', 'N/A')	N/A	borderline reduced
77.74	78.2	42.2	56.4	45.9	40	146.982	64.1	('No', 'N/A')	('Yes', 'Moderate')	('Reduced', 'Borderline')	No	('No', 'N/A')	('Yes', 'Moderate')	substantially reduced
70.01	59.9	77	74.4	85.3	50.3	135.624	64.1	('No', 'N/A')	('Yes', 'Mild')	('Reduced', 'Borderline')	No	('Yes', 'Moderate')	('Yes', 'Mild')	normal
65.86	80.1	82.7	91	97.7	44.3	128.308	64.1	('Yes', 'Mild')	('No', 'N/A')	('Reduced', 'Borderline')	No	('Yes', 'Mild')	('No', 'N/A')	substantially reduced
67.84	93.8	75.9	91.4	89.7	41.3	134.264	64.1	('Yes', 'Moderate')	('No', 'N/A')	('Reduced', 'Borderline')	No	('Yes', 'Mild')	('No', 'N/A')	substantially reduced
51.65	82.9	85.2	96	116	30.3	124.198	64.2	('Yes', 'Mild')	('No', 'N/A')	('Reduced', 'Borderline')	No	('Yes', 'Mild')	('No', 'N/A')	substantially reduced
63.49	107.8	71.3	97.4	89.4	38.2	141.668	64.2	('Yes', 'Moderate')	('No', 'N/A')	('Reduced', 'Borderline')	No	('Yes', 'Moderate')	('No', 'N/A')	substantially reduced
86.02	103.7	54.8	69.7	54.1	61.2	183.024	64.3	('No', 'N/A')	('Yes', 'Moderate')	('Reduced', 'Borderline')	No	('No', 'N/A')	('Yes', 'Mild')	substantially reduced
76.08	104.7	67.5	82.5	72.6	61	161.689	64.4	('No', 'N/A')	('No', 'N/A')	('Reduced', 'Borderline')	No	('Yes', 'Moderate')	('Yes', 'Mild')	substantially reduced
88.53	65.8	86.6	79.6	83.4	92.4	182.582	64.5	('No', 'N/A')	('Yes', 'Mild')	('Reduced', 'Borderline')	No	('No', 'N/A')	('No', 'N/A')	substantially reduced
60.02	155.1	57.6	112.1	83.4	25.5	124.908	64.5	('Yes', 'Moderate')	('No', 'N/A')	('Reduced', 'Borderline')	No	('No', 'N/A')	('No', 'N/A')	substantially reduced
79.5	68.3	67.1	67.8	67.7	64	136.35	64.6	('No', 'N/A')	('Yes', 'Mild')	('Reduced', 'Borderline')	No	('No', 'N/A')	('Yes', 'Mild')	substantially reduced
73.65	81.5	76.6	81.4	80.9	73.8	167.332	64.6	('No', 'N/A')	('No', 'N/A')	('Reduced', 'Borderline')	No	('No', 'N/A')	('No', 'N/A')	borderline reduced
66.6	67.4	90	88.3	103.1	48	151.368	64.6	('Yes', 'Mild')	('No', 'N/A')	('Reduced', 'Borderline')	No	('No', 'N/A')	('No', 'N/A')	substantially reduced
76.42	91.1	43	59.5	43.7	40.1	141.59	64.7	('No', 'N/A')	('Yes', 'Moderate')	('Reduced', 'Borderline')	No	('No', 'N/A')	('Yes', 'Moderate')	substantially reduced
69.64	70	55.3	62.9	60.2	38.9	144.716	64.7	('Yes', 'Moderate')	('Yes', 'Mild')	('Reduced', 'Borderline')	No	('No', 'N/A')	('Yes', 'Mild')	substantially reduced
76.89	77.3	63.1	67.7	63.4	58.9	147.194	64.7	('No', 'N/A')	('Yes', 'Mild')	('Reduced', 'Borderline')	No	('No', 'N/A')	('No', 'N/A')	mildly reduced
66.98	82.7	48.8	71.3	61.9	31.5	142.174	64.7	('Yes', 'Severe')	('Yes', 'Mild')	('Reduced', 'Borderline')	No	('Yes', 'Moderate')	('Yes', 'Mild')	substantially reduced
75.25	72.6	98.5	88.5	99.5	93.3	144.577	64.7	('No', 'N/A')	('No', 'N/A')	('Reduced', 'Borderline')	No	('No', 'N/A')	('No', 'N/A')	substantially reduced
44.68	153.7	48.7	108.4	87	16.9	140.301	64.7	('Yes', 'Severe')	('No', 'N/A')	('Reduced', 'Borderline')	No	('Yes', 'Severe')	('No', 'N/A')	substantially reduced
76.36	95.4	72.8	86.2	82.4	71.1	154.958	64.8	('No', 'N/A')	('No', 'N/A')	('Reduced', 'Borderline')	No	('No', 'N/A')	('No', 'N/A')	substantially reduced
55.35	Missing	54.5	Missing	Missing	19.4	117.945	64.8	('Yes', 'Moderate')	('No', 'N/A')	('Reduced', 'Borderline')	No	('Yes', 'Moderate')	N/A	substantially reduced
90.06	61	51	54	47	79	167.219	65	('No', 'N/A')	('Yes', 'Moderate')	('Reduced', 'Borderline')	No	('No', 'N/A')	('Yes', 'Moderate')	substantially reduced
74.86	55	58	59	62	44	146.395	65	('No', 'N/A')	('Yes', 'Mild')	('Reduced', 'Borderline')	No	('No', 'N/A')	('Yes', 'Moderate')	substantially reduced
80.22	65	66	65	65	68	160.045	65	('No', 'N/A')	('Yes', 'Mild')	('Reduced', 'Borderline')	No	('No', 'N/A')	('Yes', 'Moderate')	substantially reduced
68.24	67	64	69	70	47	142.106	65	('Yes', 'Moderate')	('Yes', 'Mild')	('Reduced', 'Borderline')	No	('No', 'N/A')	('Yes', 'Mild')	substantially reduced
76.5	56	78	69	80	68	136.536	65	('No', 'N/A')	('Yes', 'Mild')	('Reduced', 'Borderline')	No	('No', 'N/A')	('No', 'N/A')	substantially reduced
56.37	69.8	47.1	70.8	72.6	17	127.305	65	('Yes', 'Severe')	('Yes', 'Mild')	('Reduced', 'Borderline')	No	('Yes', 'Severe')	('Yes', 'Mild')	substantially reduced
72.59	73	66	74	77	49	136.417	65	('No', 'N/A')	('Yes', 'Mild')	('Reduced', 'Borderline')	No	('No', 'N/A')	('No', 'N/A')	substantially reduced
86.33	63	89	75	85	116	171.232	65	('No', 'N/A')	('Yes', 'Mild')	('Reduced', 'Borderline')	No	('No', 'N/A')	('No', 'N/A')	borderline reduced
80.99	52	104	76	95	143	158.383	65	('No', 'N/A')	('Yes', 'Mild')	('Reduced', 'Borderline')	No	('No', 'N/A')	('No', 'N/A')	borderline reduced
78.78	76	86	80	84	94	170.481	65	('No', 'N/A')	('No', 'N/A')	('Reduced', 'Borderline')	No	('No', 'N/A')	('No', 'N/A')	substantially reduced
75.22	71	85	82	87	77	147.526	65	('No', 'N/A')	('No', 'N/A')	('Reduced', 'Borderline')	No	('No', 'N/A')	('No', 'N/A')	normal
59.68	64	75	86	98	28	120.838	65	('Yes', 'Moderate')	('No', 'N/A')	('Reduced', 'Borderline')	No	('Yes', 'Moderate')	('No', 'N/A')	borderline reduced
78.73	81	98	87	91	111	144.353	65	('No', 'N/A')	('No', 'N/A')	('Reduced', 'Borderline')	No	('No', 'N/A')	('No', 'N/A')	borderline reduced
76.04	92	85	88	86	80	134.525	65	('No', 'N/A')	('No', 'N/A')	('Reduced', 'Borderline')	No	('No', 'N/A')	('No', 'N/A')	substantially reduced
78.38	140	64	88	62	68	165.974	65	('No', 'N/A')	('No', 'N/A')	('Reduced', 'Borderline')	No	('No', 'N/A')	('No', 'N/A')	borderline reduced
86.07	110	81	89	80	93	164.983	65	('No', 'N/A')	('No', 'N/A')	('Reduced', 'Borderline')	No	('No', 'N/A')	('No', 'N/A')	substantially reduced
63.28	62	79	91	104	38	139.115	65	('Yes', 'Moderate')	('No', 'N/A')	('Reduced', 'Borderline')	No	('Yes', 'Mild')	('No', 'N/A')	substantially reduced
70.12	87	86	93	97	60	136.381	65	('No', 'N/A')	('No', 'N/A')	('Reduced', 'Borderline')	No	('No', 'N/A')	('No', 'N/A')	substantially reduced
71.1	115	69	93	80	41	148.066	65	('No', 'N/A')	('No', 'N/A')	('Reduced', 'Borderline')	No	('Yes', 'Moderate')	('No', 'N/A')	substantially reduced
68.17	93	107	106	123	62	129.123	65	('Yes', 'Mild')	('No', 'N/A')	('Reduced', 'Borderline')	No	('No', 'N/A')	('No', 'N/A')	borderline reduced
62.26	129	80	109	99	29	122.386	65	('Yes', 'Mild')	('No', 'N/A')	('Reduced', 'Borderline')	No	('Yes', 'Mild')	('No', 'N/A')	substantially reduced
37.11	278	29	132	65	11	153.078	65	('Yes', 'Severe')	('No', 'N/A')	('Reduced', 'Borderline')	No	('Yes', 'Severe')	('No', 'N/A')	substantially reduced
29.41	Missing	29	Missing	Missing	8	152.704	65	('Yes', 'Severe')	('No', 'N/A')	('Reduced', 'Borderline')	No	('Yes', 'Severe')	N/A	substantially reduced
41.34	Missing	35	Missing	Missing	10	140.778	65	('Yes', 'Severe')	('No', 'N/A')	('Reduced', 'Borderline')	No	('Yes', 'Severe')	('No', 'N/A')	substantially reduced
49.7	Missing	45	Missing	Missing	16	114.14	65	('Yes', 'Severe')	('No', 'N/A')	('Reduced', 'Borderline')	No	('Yes', 'Moderate')	('No', 'N/A')	normal
50.83	Missing	26	Missing	Missing	8	125.685	65	('Yes', 'Severe')	('No', 'N/A')	('Reduced', 'Borderline')	No	('Yes', 'Severe')	N/A	substantially reduced
52.84	Missing	29	Missing	Missing	12	134.633	65	('Yes', 'Severe')	('No', 'N/A')	('Reduced', 'Borderline')	No	('Yes', 'Severe')	N/A	substantially reduced
53.32	Missing	40	Missing	Missing	14	144.075	65	('Yes', 'Severe')	('No', 'N/A')	('Reduced', 'Borderline')	No	('Yes', 'Moderate')	('No', 'N/A')	substantially reduced
56.47	Missing	38	Missing	Missing	17	137.837	65	('Yes', 'Severe')	('No', 'N/A')	('Reduced', 'Borderline')	No	('Yes', 'Moderate')	N/A	substantially reduced
58.94	Missing	34	Missing	Missing	16	137.663	65	('Yes', 'Severe')	('No', 'N/A')	('Reduced', 'Borderline')	No	('Yes', 'Severe')	N/A	substantially reduced
70.4	Missing	106	Missing	Missing	63	126.99	65	('No', 'N/A')	('No', 'N/A')	('Reduced', 'Borderline')	No	('No', 'N/A')	N/A	substantially reduced
72.81	Missing	48	Missing	Missing	29	137.406	65	('No', 'N/A')	('No', 'N/A')	('Reduced', 'Borderline')	No	('No', 'N/A')	N/A	substantially reduced
74.32	Missing	90	Missing	Missing	85	176.376	65	('No', 'N/A')	('No', 'N/A')	('Reduced', 'Borderline')	No	('No', 'N/A')	N/A	borderline reduced
75.19	Missing	75	Missing	Missing	60	160.826	65	('No', 'N/A')	('No', 'N/A')	('Reduced', 'Borderline')	No	('No', 'N/A')	N/A	substantially reduced
77.22	Missing	70	Missing	Missing	68	143.5	65	('No', 'N/A')	('No', 'N/A')	('Reduced', 'Borderline')	No	('No', 'N/A')	('No', 'N/A')	substantially reduced
77.46	Missing	56	Missing	Missing	63	142.093	65	('No', 'N/A')	('No', 'N/A')	('Reduced', 'Borderline')	No	('No', 'N/A')	N/A	substantially reduced
80.94	Missing	62	Missing	Missing	99	153.516	65	('No', 'N/A')	('No', 'N/A')	('Reduced', 'Borderline')	No	('No', 'N/A')	N/A	substantially reduced
81.05	Missing	90	Missing	Missing	108	149.156	65	('No', 'N/A')	('No', 'N/A')	('Reduced', 'Borderline')	No	('No', 'N/A')	N/A	borderline reduced
81.96	Missing	55	Missing	Missing	96	169.512	65	('No', 'N/A')	('No', 'N/A')	('Reduced', 'Borderline')	No	('No', 'N/A')	N/A	substantially reduced
82.94	Missing	61	Missing	Missing	72	169.458	65	('No', 'N/A')	('No', 'N/A')	('Reduced', 'Borderline')	No	('No', 'N/A')	N/A	substantially reduced
84.09	Missing	83	Missing	Missing	108	180.918	65	('No', 'N/A')	('No', 'N/A')	('Reduced', 'Borderline')	No	('No', 'N/A')	N/A	substantially reduced
85.7	Missing	51	Missing	Missing	86	163.823	65	('No', 'N/A')	('No', 'N/A')	('Reduced', 'Borderline')	No	('No', 'N/A')	N/A	substantially reduced
87.92	Missing	88	Missing	Missing	137	176.377	65	('No', 'N/A')	('No', 'N/A')	('Reduced', 'Borderline')	No	('No', 'N/A')	N/A	substantially reduced
75.77	82	94.3	84.7	89.6	101.9	142.588	65.1	('No', 'N/A')	('No', 'N/A')	('Reduced', 'Borderline')	No	('No', 'N/A')	('No', 'N/A')	substantially reduced
52.49	116.7	48.9	91.1	69	20.3	124.368	65.1	('Yes', 'Severe')	('No', 'N/A')	('Reduced', 'Borderline')	No	('Yes', 'Severe')	('No', 'N/A')	substantially reduced
64.05	155.6	74.9	117.3	98.5	31.4	134.139	65.1	('Yes', 'Moderate')	('No', 'N/A')	('Reduced', 'Borderline')	No	('Yes', 'Mild')	('No', 'N/A')	substantially reduced
67.06	84.3	44.4	62.5	51.1	24.1	127.703	65.2	('Yes', 'Severe')	('Yes', 'Moderate')	('Reduced', 'Borderline')	No	('Yes', 'Moderate')	('Yes', 'Moderate')	substantially reduced
76.87	90.7	71.6	79.4	74.4	69.8	142.109	65.2	('No', 'N/A')	('Yes', 'Mild')	('Reduced', 'Borderline')	No	('No', 'N/A')	('Yes', 'Mild')	substantially reduced
72.12	105.5	80.7	93.8	85.8	62.9	151.884	65.2	('No', 'N/A')	('No', 'N/A')	('Reduced', 'Borderline')	No	('No', 'N/A')	('No', 'N/A')	substantially reduced
67.27	124.7	75.9	99.6	87.2	39.8	124.145	65.2	('Yes', 'Moderate')	('No', 'N/A')	('Reduced', 'Borderline')	No	('Yes', 'Moderate')	('No', 'N/A')	substantially reduced
76.04	55	99.3	78.8	97.8	103.8	141.063	65.3	('No', 'N/A')	('Yes', 'Mild')	('Reduced', 'Borderline')	No	('No', 'N/A')	('No', 'N/A')	substantially reduced
84.99	102.1	69.3	79.7	67.8	90.7	175.144	65.3	('No', 'N/A')	('Yes', 'Mild')	('Reduced', 'Borderline')	No	('No', 'N/A')	('Yes', 'Mild')	substantially reduced
58.4	130.3	58.4	95.6	78	19.2	121.958	65.3	('Yes', 'Moderate')	('No', 'N/A')	('Reduced', 'Borderline')	No	('Yes', 'Moderate')	('No', 'N/A')	substantially reduced
60.42	73.7	54.7	68.9	66.9	21.6	117.37	65.4	('Yes', 'Moderate')	('Yes', 'Mild')	('Reduced', 'Borderline')	No	('Yes', 'Moderate')	('Yes', 'Mild')	substantially reduced
81.72	48.9	69.4	68.8	74.5	74.9	152.556	65.5	('No', 'N/A')	('Yes', 'Mild')	('Reduced', 'Borderline')	No	('No', 'N/A')	('Yes', 'Moderate')	substantially reduced
81.88	107.9	91.8	92.7	78.2	139.8	151.165	65.5	('No', 'N/A')	('No', 'N/A')	('Reduced', 'Borderline')	No	('No', 'N/A')	('No', 'N/A')	substantially reduced
72.23	101.2	90.2	103.2	102.6	62.6	138.467	65.5	('No', 'N/A')	('No', 'N/A')	('Reduced', 'Borderline')	No	('No', 'N/A')	('No', 'N/A')	substantially reduced
64.32	79.3	44.5	65.1	58.2	24.5	136.671	65.7	('Yes', 'Severe')	('Yes', 'Moderate')	('Reduced', 'Borderline')	No	('Yes', 'Severe')	('Yes', 'Moderate')	normal
85.84	78.8	92	88	91	111.4	172.223	65.7	('No', 'N/A')	('No', 'N/A')	('Reduced', 'Borderline')	No	('No', 'N/A')	('No', 'N/A')	substantially reduced
31.66	170.2	27.2	105.3	63.6	8.8	145.762	65.7	('Yes', 'Severe')	('No', 'N/A')	('Reduced', 'Borderline')	No	('Yes', 'Severe')	('No', 'N/A')	substantially reduced
74.11	70.3	80.5	82	88.4	59.3	147.73	65.8	('No', 'N/A')	('No', 'N/A')	('Reduced', 'Borderline')	No	('No', 'N/A')	('No', 'N/A')	normal
78.57	56.6	70.7	71.9	79.5	67.4	158.219	65.9	('No', 'N/A')	('Yes', 'Mild')	('Reduced', 'Borderline')	No	('No', 'N/A')	('Yes', 'Mild')	substantially reduced
70.38	71	45	56	50	27	132.74	66	('No', 'N/A')	('Yes', 'Moderate')	('Reduced', 'Borderline')	No	('No', 'N/A')	('Yes', 'Moderate')	substantially reduced
79.57	37	91	67	93	100	161.081	66	('No', 'N/A')	('Yes', 'Mild')	('Reduced', 'Borderline')	No	('No', 'N/A')	('Yes', 'Mild')	substantially reduced
70.75	78	61	71	65	45	125.424	66	('No', 'N/A')	('Yes', 'Mild')	('Reduced', 'Borderline')	Yes	('No', 'N/A')	('Yes', 'Mild')	borderline reduced
77.69	85	62	71	66	53	161.976	66	('No', 'N/A')	('Yes', 'Mild')	('Reduced', 'Borderline')	No	('No', 'N/A')	('Yes', 'Mild')	substantially reduced
86.51	65	84	71	76	129	168.781	66	('No', 'N/A')	('Yes', 'Mild')	('Reduced', 'Borderline')	No	('No', 'N/A')	('No', 'N/A')	borderline reduced
65.78	97	49	74	60	25	136.221	66	('Yes', 'Severe')	('Yes', 'Mild')	('Reduced', 'Borderline')	No	('Yes', 'Moderate')	('Yes', 'Moderate')	borderline reduced
83.96	61	86	75	83	114	174.045	66	('No', 'N/A')	('Yes', 'Mild')	('Reduced', 'Borderline')	No	('No', 'N/A')	('No', 'N/A')	substantially reduced
81.83	73	88	79	83	107	155.222	66	('No', 'N/A')	('Yes', 'Mild')	('Reduced', 'Borderline')	No	('No', 'N/A')	('No', 'N/A')	borderline reduced
82.13	49	86	79	89	82	164.681	66	('No', 'N/A')	('Yes', 'Mild')	('Reduced', 'Borderline')	No	('No', 'N/A')	('No', 'N/A')	substantially reduced
78.58	100	64	80	69	53	154.46	66	('No', 'N/A')	('No', 'N/A')	('Reduced', 'Borderline')	No	('No', 'N/A')	('Yes', 'Mild')	substantially reduced
55.8	62	75	81	101	41	151.63	66	('Yes', 'Moderate')	('No', 'N/A')	('Reduced', 'Borderline')	No	('Yes', 'Mild')	('No', 'N/A')	borderline reduced
61.23	103	64	88	80	31	126.122	66	('Yes', 'Moderate')	('No', 'N/A')	('Reduced', 'Borderline')	No	('Yes', 'Moderate')	('No', 'N/A')	substantially reduced
87.48	77	111	89	102	129	185.451	66	('No', 'N/A')	('No', 'N/A')	('Reduced', 'Borderline')	No	('No', 'N/A')	('No', 'N/A')	borderline reduced
72.64	90	86	92	94	63	141.554	66	('No', 'N/A')	('No', 'N/A')	('Reduced', 'Borderline')	No	('No', 'N/A')	('No', 'N/A')	substantially reduced
78.02	93	89	92	92	77	156.37	66	('No', 'N/A')	('No', 'N/A')	('Reduced', 'Borderline')	No	('No', 'N/A')	('No', 'N/A')	normal
57.53	132	59	95	74	31	128.989	66	('Yes', 'Moderate')	('No', 'N/A')	('Reduced', 'Borderline')	No	('Yes', 'Moderate')	('No', 'N/A')	substantially reduced
71.91	132	75	97	80	54	128.782	66	('No', 'N/A')	('No', 'N/A')	('Reduced', 'Borderline')	No	('No', 'N/A')	('No', 'N/A')	normal
87.69	97	103	101	100	105	185.617	66	('No', 'N/A')	('No', 'N/A')	('Reduced', 'Borderline')	No	('No', 'N/A')	('No', 'N/A')	substantially reduced
75.27	162	75	108	92	45	153.918	66	('No', 'N/A')	('No', 'N/A')	('Reduced', 'Borderline')	No	('Yes', 'Moderate')	('No', 'N/A')	substantially reduced
50.15	103	75	111	114	30	135.054	66	('Yes', 'Moderate')	('No', 'N/A')	('Reduced', 'Borderline')	No	('Yes', 'Moderate')	('No', 'N/A')	substantially reduced
73.47	123	95.8	111.7	101.7	88.4	139.928	66	('No', 'N/A')	('No', 'N/A')	('Reduced', 'Borderline')	No	('No', 'N/A')	('No', 'N/A')	normal
67.26	113.8	89.8	111.9	111.2	49.6	140.583	66	('Yes', 'Mild')	('No', 'N/A')	('Reduced', 'Borderline')	No	('No', 'N/A')	('No', 'N/A')	normal
62.14	149.8	74.8	121.6	101.7	33.4	127.637	66	('Yes', 'Moderate')	('No', 'N/A')	('Reduced', 'Borderline')	No	('Yes', 'Moderate')	('No', 'N/A')	substantially reduced
47.34	194.5	57	129.2	95.6	21.9	146.963	66	('Yes', 'Moderate')	('No', 'N/A')	('Reduced', 'Borderline')	No	('Yes', 'Moderate')	('No', 'N/A')	substantially reduced
74.01	121	140	132	143	116	140.663	66	('No', 'N/A')	('No', 'N/A')	('Reduced', 'Borderline')	No	('No', 'N/A')	('No', 'N/A')	normal
46.21	Missing	42	Missing	Missing	12	137.489	66	('Yes', 'Severe')	('No', 'N/A')	('Reduced', 'Borderline')	No	('Yes', 'Severe')	N/A	borderline reduced
52.06	Missing	62	Missing	Missing	21	123.046	66	('Yes', 'Moderate')	('No', 'N/A')	('Reduced', 'Borderline')	No	('Yes', 'Moderate')	N/A	substantially reduced
58.22	Missing	41	Missing	Missing	19	138.679	66	('Yes', 'Severe')	('No', 'N/A')	('Reduced', 'Borderline')	No	('Yes', 'Moderate')	N/A	substantially reduced
60.11	Missing	65	Missing	Missing	29	136.804	66	('Yes', 'Moderate')	('No', 'N/A')	('Reduced', 'Borderline')	No	('Yes', 'Moderate')	N/A	borderline reduced
60.38	Missing	54	Missing	Missing	26	125.928	66	('Yes', 'Moderate')	('No', 'N/A')	('Reduced', 'Borderline')	No	('No', 'N/A')	('No', 'N/A')	normal
60.46	Missing	46	Missing	Missing	22	148.646	66	('Yes', 'Severe')	('No', 'N/A')	('Reduced', 'Borderline')	No	('Yes', 'Severe')	N/A	borderline reduced
65.86	Missing	55	Missing	Missing	32	138.77	66	('Yes', 'Moderate')	('No', 'N/A')	('Reduced', 'Borderline')	No	('Yes', 'Moderate')	N/A	substantially reduced
66.58	Missing	81	Missing	Missing	38	123.58	66	('Yes', 'Mild')	('No', 'N/A')	('Reduced', 'Borderline')	No	('Yes', 'Mild')	N/A	borderline reduced
71.22	Missing	91	Missing	Missing	56	127.19	66	('No', 'N/A')	('No', 'N/A')	('Reduced', 'Borderline')	Yes	('No', 'N/A')	N/A	borderline reduced
71.96	Missing	86	Missing	Missing	56	126.959	66	('No', 'N/A')	('No', 'N/A')	('Reduced', 'Borderline')	Yes	('No', 'N/A')	N/A	borderline reduced
74.26	Missing	75	Missing	Missing	57	129.166	66	('No', 'N/A')	('No', 'N/A')	('Reduced', 'Borderline')	No	('No', 'N/A')	N/A	borderline reduced
74.26	Missing	75	Missing	Missing	58	118.867	66	('No', 'N/A')	('No', 'N/A')	('Reduced', 'Borderline')	Yes	('No', 'N/A')	N/A	substantially reduced
74.47	Missing	78	Missing	Missing	75	136.739	66	('No', 'N/A')	('No', 'N/A')	('Reduced', 'Borderline')	No	('No', 'N/A')	N/A	borderline reduced
74.97	Missing	57	Missing	Missing	44	135.355	66	('No', 'N/A')	('No', 'N/A')	('Reduced', 'Borderline')	No	('No', 'N/A')	N/A	substantially reduced
76.87	Missing	77	Missing	Missing	56	177.697	66	('No', 'N/A')	('No', 'N/A')	('Reduced', 'Borderline')	No	('No', 'N/A')	N/A	borderline reduced
77.5	Missing	63	Missing	Missing	73	149.542	66	('No', 'N/A')	('No', 'N/A')	('Reduced', 'Borderline')	No	('No', 'N/A')	N/A	borderline reduced
83.23	Missing	61	Missing	Missing	96	168.33	66	('No', 'N/A')	('No', 'N/A')	('Reduced', 'Borderline')	No	('No', 'N/A')	N/A	substantially reduced
84.6	Missing	69	Missing	Missing	105	161.219	66	('No', 'N/A')	('No', 'N/A')	('Reduced', 'Borderline')	No	('No', 'N/A')	N/A	substantially reduced
84.62	Missing	117	Missing	Missing	172	166.256	66	('No', 'N/A')	('No', 'N/A')	('Reduced', 'Borderline')	No	('No', 'N/A')	N/A	substantially reduced
87.61	Missing	80	Missing	Missing	105	177.893	66	('No', 'N/A')	('No', 'N/A')	('Reduced', 'Borderline')	No	('No', 'N/A')	N/A	substantially reduced
92.74	Missing	69	Missing	Missing	155	172.854	66	('No', 'N/A')	('No', 'N/A')	('Reduced', 'Borderline')	No	('No', 'N/A')	N/A	substantially reduced
70.93	63.9	65	70.5	74.4	33.8	114.322	66.1	('No', 'N/A')	('Yes', 'Mild')	('Reduced', 'Borderline')	Yes	('Yes', 'Mild')	('Yes', 'Mild')	substantially reduced
83.03	80.7	62.2	71.1	64.4	63.8	165.415	66.1	('No', 'N/A')	('Yes', 'Mild')	('Reduced', 'Borderline')	No	('No', 'N/A')	('Yes', 'Mild')	substantially reduced
70.53	89.7	125.6	103.7	130.6	76.4	124.914	66.1	('No', 'N/A')	('No', 'N/A')	('Reduced', 'Borderline')	No	('No', 'N/A')	('No', 'N/A')	substantially reduced
69.32	117	96	114.5	113.3	55	139.79	66.1	('Yes', 'Mild')	('No', 'N/A')	('Reduced', 'Borderline')	No	('Yes', 'Mild')	('No', 'N/A')	substantially reduced
77.79	69	54.8	59.1	54.6	52.2	145.76	66.2	('No', 'N/A')	('Yes', 'Moderate')	('Reduced', 'Borderline')	No	('No', 'N/A')	('Yes', 'Moderate')	substantially reduced
56.62	68.7	47.6	66.4	66.2	17.3	125.885	66.2	('Yes', 'Severe')	('Yes', 'Mild')	('Reduced', 'Borderline')	No	('Yes', 'Moderate')	('Yes', 'Mild')	substantially reduced
57.99	98.3	69.2	93	89.2	24.5	134.764	66.2	('Yes', 'Moderate')	('No', 'N/A')	('Reduced', 'Borderline')	No	('Yes', 'Moderate')	('No', 'N/A')	substantially reduced
73.13	211.4	56.3	98.9	65.9	36.7	143.221	66.2	('No', 'N/A')	('No', 'N/A')	('Reduced', 'Borderline')	No	('No', 'N/A')	('No', 'N/A')	normal
56.01	144.5	57.7	110.2	90	20.9	127.811	66.2	('Yes', 'Moderate')	('No', 'N/A')	('Reduced', 'Borderline')	No	('Yes', 'Moderate')	('No', 'N/A')	substantially reduced
81.46	77.2	77.5	77.7	78.1	86.3	184.836	66.3	('No', 'N/A')	('Yes', 'Mild')	('Reduced', 'Borderline')	No	('No', 'N/A')	('No', 'N/A')	substantially reduced
78.83	92.1	70.5	82.1	77.6	53.8	162.384	66.3	('No', 'N/A')	('No', 'N/A')	('Reduced', 'Borderline')	No	('No', 'N/A')	('No', 'N/A')	significantly reduced
71.57	132.3	66.6	97.5	72.2	44.2	124.377	66.3	('No', 'N/A')	('No', 'N/A')	('Reduced', 'Borderline')	Yes	('No', 'N/A')	('No', 'N/A')	substantially reduced
78.13	110.6	41.5	62.5	47	30.4	168.265	66.4	('No', 'N/A')	('Yes', 'Moderate')	('Reduced', 'Borderline')	No	('No', 'N/A')	('Yes', 'Moderate')	borderline reduced
80.33	84.3	63.3	71.9	67	60.1	168.694	66.4	('No', 'N/A')	('Yes', 'Mild')	('Reduced', 'Borderline')	No	('No', 'N/A')	('Yes', 'Mild')	substantially reduced
82.12	70.1	66.6	68.1	66.2	83	164.83	66.5	('No', 'N/A')	('Yes', 'Mild')	('Reduced', 'Borderline')	No	('No', 'N/A')	('Yes', 'Moderate')	substantially reduced
69.17	104.2	84.8	98.8	96.3	55.4	137.832	66.5	('Yes', 'Mild')	('No', 'N/A')	('Reduced', 'Borderline')	No	('Yes', 'Mild')	('No', 'N/A')	substantially reduced
79.39	60.3	65.8	67.8	69.4	63.1	153.964	66.6	('No', 'N/A')	('Yes', 'Mild')	('Reduced', 'Borderline')	No	('No', 'N/A')	('Yes', 'Moderate')	substantially reduced
53.36	115.1	35.3	86.7	66.1	15	139.695	66.6	('Yes', 'Severe')	('No', 'N/A')	('Reduced', 'Borderline')	No	('Yes', 'Severe')	('No', 'N/A')	borderline reduced
74.74	85.4	63.7	76.7	68.6	55.1	134.346	66.7	('No', 'N/A')	('Yes', 'Mild')	('Reduced', 'Borderline')	No	('No', 'N/A')	('Yes', 'Mild')	substantially reduced
55.66	168.8	56.3	109.1	80.4	22	125.306	66.7	('Yes', 'Moderate')	('No', 'N/A')	('Reduced', 'Borderline')	No	('Yes', 'Moderate')	('No', 'N/A')	substantially reduced
60.35	Missing	57.6	Missing	Missing	39.6	152.941	66.7	('Yes', 'Moderate')	('No', 'N/A')	('Reduced', 'Borderline')	No	('Yes', 'Moderate')	N/A	substantially reduced
76.64	62.6	56.8	59.8	57.6	51.2	138.212	66.8	('No', 'N/A')	('Yes', 'Moderate')	('Reduced', 'Borderline')	No	('No', 'N/A')	('Yes', 'Moderate')	substantially reduced
70.26	96.7	60.3	78.1	69.9	38.6	130.716	66.8	('No', 'N/A')	('Yes', 'Mild')	('Reduced', 'Borderline')	No	('No', 'N/A')	('Yes', 'Mild')	substantially reduced
46.22	125.7	51.3	102.5	86.9	15.9	131.515	66.8	('Yes', 'Moderate')	('No', 'N/A')	('Reduced', 'Borderline')	No	('Yes', 'Moderate')	('No', 'N/A')	substantially reduced
93.3	51.9	53.9	51.4	50.1	61.3	179.057	66.9	('No', 'N/A')	('Yes', 'Moderate')	('Reduced', 'Borderline')	No	('No', 'N/A')	('No', 'N/A')	mildly reduced
84.99	72.9	78.1	74.8	75.2	88.9	184.941	66.9	('No', 'N/A')	('Yes', 'Mild')	('Reduced', 'Borderline')	No	('No', 'N/A')	('No', 'N/A')	substantially reduced
79.22	21	76	61	82	63	145.216	67	('No', 'N/A')	('Yes', 'Mild')	('Reduced', 'Borderline')	No	('No', 'N/A')	('Yes', 'Mild')	substantially reduced
74.13	53	68	66	73	56	137.58	67	('No', 'N/A')	('Yes', 'Mild')	('Reduced', 'Borderline')	No	('No', 'N/A')	('Yes', 'Mild')	substantially reduced
73.28	76	59	72	68	32	146.091	67	('No', 'N/A')	('Yes', 'Mild')	('Reduced', 'Borderline')	No	('No', 'N/A')	('Yes', 'Mild')	substantially reduced
76.9	88	53	72	64	55	163.822	67	('No', 'N/A')	('Yes', 'Mild')	('Reduced', 'Borderline')	No	('No', 'N/A')	('Yes', 'Mild')	substantially reduced
87.13	78	76	73	70	101	179.424	67	('No', 'N/A')	('Yes', 'Mild')	('Reduced', 'Borderline')	No	('No', 'N/A')	('Yes', 'Mild')	normal
68.66	91	57	77	69	33	135.234	67	('Yes', 'Moderate')	('Yes', 'Mild')	('Reduced', 'Borderline')	No	('Yes', 'Moderate')	('Yes', 'Mild')	borderline reduced
60.26	82	62	78	77	25	124.458	67	('Yes', 'Moderate')	('Yes', 'Mild')	('Reduced', 'Borderline')	No	('Yes', 'Moderate')	('No', 'N/A')	substantially reduced
72.54	128.5	55.2	81.9	61.3	36	138.586	67	('No', 'N/A')	('No', 'N/A')	('Reduced', 'Borderline')	No	('No', 'N/A')	('No', 'N/A')	substantially reduced
68.72	80	75	83	84	47	133.538	67	('Yes', 'Moderate')	('No', 'N/A')	('Reduced', 'Borderline')	No	('Yes', 'Mild')	('No', 'N/A')	substantially reduced
77.08	93.3	80.4	85.2	81.5	71.1	140.995	67	('No', 'N/A')	('No', 'N/A')	('Reduced', 'Borderline')	No	('No', 'N/A')	('No', 'N/A')	substantially reduced
58.29	104	55	87	75	22	127.653	67	('Yes', 'Moderate')	('No', 'N/A')	('Reduced', 'Borderline')	No	('Yes', 'Moderate')	('No', 'N/A')	borderline reduced
[truncated: 4,890 more rows]
[truncated: 6 more columns]
