# Supplementary material for: Development and evaluation of a computerized algorithm for the interpretation of pulmonary function tests
Source: PLoS One. 2024 Jan 29;19(1):e0297519. doi: 10.1371/journal.pone.0297519 (PMC10824436; doi:10.1371/journal.pone.0297519)
Supplement: S1 File — (ZIP) [file pone.0297519.s002.zip]

Archive with 9 entries (9 files):
- DLCO_diagnosis.py
- DLCO_interpretation.py
- extract_table_testDoc.py
- filenameExtractor.py
- identifierGrabber.py
- obstructionGrabber.py
- restrictionGrabber.py
- SADgrabber.py
- table_extracter.py
