# Supplementary material for: Development and evaluation of a computerized algorithm for the interpretation of pulmonary function tests
Source: PLoS One. 2024 Jan 29;19(1):e0297519. doi: 10.1371/journal.pone.0297519 (PMC10824436; doi:10.1371/journal.pone.0297519)
Supplement: S1 File — (ZIP) [file pone.0297519.s002.zip › DLCO_diagnosis.py]

# -*- coding: utf-8 -*-
"""
Created on Fri Jun  3 15:15:32 2022

@author: lukeh
"""

import pdfplumber
import pandas as pd
import os
import glob 


def getDLCOs(dataframe):
    n = 0
    path = 'P:\Pro00105365 - Development of an AI-PFT Interpretation Algorithm\\2020-10-22_Data-Delivery\\Data Pool\\Digitized\\Normal_combined'
    for filename in glob.glob(os.path.join(path, '*.pdf')):
        with open(os.path.join(os.getcwd(), filename), 'r') as f: # open in readonly mode
            with pdfplumber.open(filename) as pdf:
                first_page = pdf.pages[0]
                table = first_page.extract_tables()
                dlco = int(table[2][1][3])
                if 80 <= dlco <= 120:
                    dataframe.loc[n, "DLCO"] = "Normal"
                elif dlco < 80:
                    if 60 <= dlco < 80:
                        dataframe.loc[n, "DLCO"] = "Borderline Reduced"
                    else:
                        dataframe.loc[n, "DLCO"] = "Significantly Reduced"
                n = n + 1
                    
