# Supplementary material for: Development and evaluation of a computerized algorithm for the interpretation of pulmonary function tests
Source: PLoS One. 2024 Jan 29;19(1):e0297519. doi: 10.1371/journal.pone.0297519 (PMC10824436; doi:10.1371/journal.pone.0297519)
Supplement: S1 File — (ZIP) [file pone.0297519.s002.zip › DLCO_interpretation.py]

# -*- coding: utf-8 -*-
"""
Created on Wed Jun  8 13:13:24 2022

@author: lukeh
"""

import os
import glob
import pdfplumber

import spacy
from spacy.matcher import PhraseMatcher
  
# Open the file in append mode so that 
# All contents of all images are added to the same file

#filename = "/Users/chenriq/Downloads/Luketest1.pdf"


nlp = spacy.load("en_core_web_sm")
matcher = PhraseMatcher(nlp.vocab)

# List of Patterns To Match For
phrases = ["substantially reduced", "gas transport, is normal", "mildly reduced", "borderline reduced", "significantly reduced"  ]
 
# Create Doc Objects For The Phrases
patterns = [nlp(text) for text in phrases ]
matcher.add("PatternList", patterns)


def getInterpDLCOs(dataframe):
    n = 0
    path = 'P:\Pro00105365 - Development of an AI-PFT Interpretation Algorithm\\2020-10-22_Data-Delivery\\Data Pool\\Digitized\\Normal_combined'

    for filename in glob.glob(os.path.join(path, '*.pdf')):
        text2 = ''
        with open(os.path.join(os.getcwd(), filename), 'r') as f: # open in readonly mode
             with pdfplumber.open(filename) as pdf:
                 for page in pdf.pages:
                     text = page.extract_text()
                     text2 = text2 + '\n' + text
            
              #print(text2)
                     after_keyword = text2.partition("Interpretation")  
                     #print(after_keyword[2])
                     str =  '\n'.join(after_keyword)
                     doc=nlp(str)
                     #print('\n')
 
                  # Find Matches
                 matches = matcher(doc)
                 for match_id, start, end in matches:
                     span = doc[start:end]
                     if span.text == "gas transport, is normal":
                         dataframe.loc[n, "Interp DLCO"] = "normal"
                     else:
                         dataframe.loc[n, "Interp DLCO"] = span.text
                 print(n)
                 n = n + 1
    
    dataframe["Interp DLCO"] = dataframe["Interp DLCO"].fillna("normal")
                 #print(span.text)
                  #print('\n')
              
              
              
# =============================================================================
#               f = open(outfile, "a")
#               f.write(str)
#               f.close()
# =============================================================================
