# Supplementary material for: Development and evaluation of a computerized algorithm for the interpretation of pulmonary function tests
Source: PLoS One. 2024 Jan 29;19(1):e0297519. doi: 10.1371/journal.pone.0297519 (PMC10824436; doi:10.1371/journal.pone.0297519)
Supplement: S1 File — (ZIP) [file pone.0297519.s002.zip › extract_table_testDoc.py]

# -*- coding: utf-8 -*-
"""
Created on Fri Jun  3 14:11:29 2022

@author: lukeh
"""

import pdfplumber
import pandas as pd
import os
import glob 

n = 0
dataframe = pd.DataFrame() 

path = 'C:\\Users\\lukeh\\.spyder-py3\\projectfolder1\\TASK5353373-selected\\Y07340-635229393.Pdf'
#for filename in glob.glob(os.path.join(path, '*.pdf')):
    #with open(os.path.join(os.getcwd(), filename), 'r') as f: # open in readonly mode
with pdfplumber.open(path) as pdf:
   first_page = pdf.pages[0]
   table = first_page.extract_tables()
   #dataframe.loc[n, "FVC"] = table[0][1][2]
   #dataframe.loc[n, "FEV1"] = table[0][2][2]
            
