# Supplementary material for: Development and evaluation of a computerized algorithm for the interpretation of pulmonary function tests
Source: PLoS One. 2024 Jan 29;19(1):e0297519. doi: 10.1371/journal.pone.0297519 (PMC10824436; doi:10.1371/journal.pone.0297519)
Supplement: S1 File — (ZIP) [file pone.0297519.s002.zip › filenameExtractor.py]

# -*- coding: utf-8 -*-
"""
Created on Thu Jun  2 10:57:54 2022

@author: lukeh
"""

import pdfplumber
import pandas as pd
import os
import glob 

def getFilenames(dataframe):
    f = pd.DataFrame(columns = ["Filename"])
    n = 0
    path = 'P:\Pro00105365 - Development of an AI-PFT Interpretation Algorithm\\2020-10-22_Data-Delivery\\Data Pool\\Digitized\\Normal_combined'
    for filename in glob.glob(os.path.join(path, '*.pdf')):
        with open(os.path.join(os.getcwd(), filename), 'r') as f: # open in readonly mode
            with pdfplumber.open(filename) as pdf:
                nameOfFile = os.path.basename(filename).replace(".Pdf", "")
                dataframe.loc[n, "Filename"] = nameOfFile
                n = n + 1
                print(n)
