# Supplementary material for: Development and evaluation of a computerized algorithm for the interpretation of pulmonary function tests
Source: PLoS One. 2024 Jan 29;19(1):e0297519. doi: 10.1371/journal.pone.0297519 (PMC10824436; doi:10.1371/journal.pone.0297519)
Supplement: S1 File — (ZIP) [file pone.0297519.s002.zip › identifierGrabber.py]

# -*- coding: utf-8 -*-
"""
Created on Thu Jun  2 11:30:27 2022

@author: lukeh
"""

import os
import glob
import pdfplumber
import pandas as pd

import spacy
from spacy.matcher import PhraseMatcher
  
# Open the file in append mode so that 
# All contents of all images are added to the same file

#filename = "/Users/chenriq/Downloads/Luketest1.pdf"


nlp = spacy.load("en_core_web_sm")
matcher = PhraseMatcher(nlp.vocab)

# List of Patterns To Match For
phrases = ["no airway obstruction", "severe airway obstruction", 
           "mild airway obstruction", "reduced", ]
 
# Create Doc Objects For The Phrases
patterns = [nlp(text) for text in phrases ]
matcher.add("PatternList", patterns)


def getIdentifiers(dataframe):
    path = 'P:\Pro00105365 - Development of an AI-PFT Interpretation Algorithm\\2020-10-22_Data-Delivery\\Data Pool\\Digitized\\Normal_combined'
    identifier = ''
    n = 0
    j = 0
    
    for filename in glob.glob(os.path.join(path, '*.pdf')):
        text2 = ''
        with open(os.path.join(os.getcwd(), filename), 'r') as f: # open in readonly mode
             with pdfplumber.open(filename) as pdf:
                 for page in pdf.pages:
                     text = page.extract_text()
                     text2 = text2 + '\n' + text
                     
                     #print(text2)
                     after_keyword = text2.partition("Identification: ")  
                     #print(after_keyword[2] + "\n")
                     str =  '\n'.join(after_keyword)
                     doc=nlp(str)
                     while after_keyword[2][n] != ' ':
                         identifier = identifier + after_keyword[2][n]
                         n = n + 1
                 n = 0
                 dataframe.loc[j, "ID"] = identifier
                 j = j + 1
                 identifier = ''
                         #print('\n')
 

              # Find Matches
              #matches = matcher(doc)
              #for match_id, start, end in matches:
                  #span = doc[start:end]
                  
                  #print(span.text)
                  #print('\n')
              
              
              
# =============================================================================
#               f = open(outfile, "a")
#               f.write(str)
#               f.close()
# =============================================================================
