# Supplementary material for: Development and evaluation of a computerized algorithm for the interpretation of pulmonary function tests
Source: PLoS One. 2024 Jan 29;19(1):e0297519. doi: 10.1371/journal.pone.0297519 (PMC10824436; doi:10.1371/journal.pone.0297519)
Supplement: S1 File — (ZIP) [file pone.0297519.s002.zip › table_extracter.py]

# -*- coding: utf-8 -*-
"""
Created on Wed May 25 10:51:47 2022

@author: lukeh
"""

import pdfplumber 
import pandas as pd
import os
import glob


path = 'C:\\Users\\lukeh\\.spyder-py3\\projectfolder1\\Anand Research-7-15-2020//Anand Research-7-15-2020\\BJ0245.pdf'
path2 = 'C:\\Users\\lukeh\\.spyder-py3\\projectfolder1\\Anand Research-7-15-2020//Anand Research-7-15-2020\\D1223339.pdf'

filename = os.path.basename(path).replace(".pdf", "")


filename2 = os.path.basename(path2).replace(".pdf", "")

with pdfplumber.open(path) as pdf:
    first_page = pdf.pages[0]
    table = first_page.extract_table()
    #table[0][0] = filename
            
    df2 = pd.DataFrame(table[1:7:1][0:4:1], columns = table[0])
    #print(df2)

with pdfplumber.open(path2) as pdf2:
    first_page = pdf2.pages[0]
    table = first_page.extract_table()
   # table[0][0] = filename2
            
    df = pd.DataFrame(table[1:7:1][0:4:1], index = [table[1][0], table[2][0], table[3][0], table[4][0]], columns = table[0])
    df = df.drop(columns = '')
    print(df)
    
#df3 = pd.concat([df, df2])


#print(df3)
#df2.to_csv(filename + '.csv')
